# Supplementary material for: Single-cell transcriptional profiles in human skeletal muscle
Source: Sci Rep. 2020 Jan 14;10:229. doi: 10.1038/s41598-019-57110-6 (PMC6959232; doi:10.1038/s41598-019-57110-6)
Supplement: Supplementary file 2 — Supplementary Table S1. [file 41598_2019_57110_MOESM2_ESM.xlsx]

## Sheet: Supplementary Table 1
Table S1: Differentially expressed genes for mononuclear cells. Rows represent differentially expressed genes for each cell type. Columns reflect, for a given gene, gene name (A), p value for differential expression (B), average log fold change relative to remaining cell types (C), percentage of cells expressing the gene for a given cell type (D), percentage of cells expressing the gene for the r…
gene	p_val	avg_logFC	pct.1	pct.2	cell type	surface marker?
FABP4	0	2.60736389	0.944	0.256	Endothelial Cells	No
IFI27	0	2.309645351	0.846	0.201	Endothelial Cells	No
CD74	2.38E-304	1.88998638	0.869	0.16	Endothelial Cells	Yes
RNASE1	7.34E-285	2.491033937	0.693	0.072	Endothelial Cells	No
B2M	2.19E-279	1.096119116	1	0.981	Endothelial Cells	Yes
GNG11	2.06E-277	2.042393347	0.839	0.317	Endothelial Cells	Yes
A2M	1.33E-270	2.074692154	0.791	0.203	Endothelial Cells	No
VWF	1.93E-263	2.397228334	0.678	0.082	Endothelial Cells	No
FABP5	2.75E-262	1.815684617	0.852	0.25	Endothelial Cells	Yes
CAV1	1.82E-247	1.725209186	0.848	0.362	Endothelial Cells	Yes
TM4SF1	1.02E-234	2.072640358	0.689	0.126	Endothelial Cells	Yes
RGCC	1.75E-228	2.314101585	0.652	0.112	Endothelial Cells	No
TMSB10	5.65E-225	1.023194297	0.969	0.879	Endothelial Cells	No
CD36	1.32E-223	1.845288398	0.716	0.143	Endothelial Cells	Yes
HLA-B	2.05E-218	1.350505312	0.898	0.571	Endothelial Cells	Yes
AQP1	1.15E-216	2.259172899	0.629	0.1	Endothelial Cells	Yes
AC011526.1	6.14E-208	1.9853946	0.592	0.076	Endothelial Cells	No
BTNL9	3.20E-203	2.458332326	0.467	0.01	Endothelial Cells	Yes
HLA-DRB1	5.63E-191	1.769698465	0.627	0.114	Endothelial Cells	Yes
CLDN5	5.77E-183	2.126545257	0.546	0.084	Endothelial Cells	Yes
TMEM88	1.12E-173	2.11192948	0.466	0.04	Endothelial Cells	Yes
HLA-DRA	2.79E-172	1.385312876	0.639	0.129	Endothelial Cells	Yes
ITGA6	6.32E-162	2.043785205	0.468	0.053	Endothelial Cells	Yes
EGFL7	3.67E-160	1.93139055	0.479	0.062	Endothelial Cells	No
BST2	1.51E-159	1.773611196	0.618	0.198	Endothelial Cells	Yes
GPR116	7.43E-155	1.835604501	0.471	0.058	Endothelial Cells	No
ITGA1	1.55E-154	1.927855809	0.5	0.083	Endothelial Cells	Yes
SLC9A3R2	7.39E-150	2.011396891	0.428	0.043	Endothelial Cells	Yes
HLA-E	1.02E-144	1.434134539	0.692	0.319	Endothelial Cells	Yes
RAMP2	3.16E-142	1.786417654	0.536	0.137	Endothelial Cells	Yes
EMCN	1.31E-133	1.696577083	0.453	0.075	Endothelial Cells	Yes
PALMD	4.05E-133	1.815930462	0.461	0.087	Endothelial Cells	No
FLT1	3.97E-132	1.707439041	0.397	0.045	Endothelial Cells	Yes
IGF2	2.12E-131	1.760055491	0.486	0.106	Endothelial Cells	No
PODXL	1.59E-125	1.774468059	0.367	0.035	Endothelial Cells	Yes
CDH5	3.44E-125	1.847915895	0.364	0.034	Endothelial Cells	Yes
ABLIM3	1.90E-123	1.803033728	0.378	0.043	Endothelial Cells	No
GIMAP7	4.53E-122	1.594252349	0.492	0.118	Endothelial Cells	No
KIF25	1.59E-121	1.881638141	0.298	0.006	Endothelial Cells	No
ANXA3	3.50E-119	1.835554143	0.344	0.029	Endothelial Cells	Yes
WARS	5.18E-119	1.85103249	0.367	0.043	Endothelial Cells	No
HLA-C	4.77E-115	1.211859037	0.727	0.471	Endothelial Cells	Yes
PTPRB	1.51E-113	1.74420171	0.363	0.046	Endothelial Cells	Yes
CA4	3.12E-113	1.873523059	0.299	0.014	Endothelial Cells	Yes
ID1	1.11E-112	1.777084781	0.435	0.098	Endothelial Cells	No
SLC14A1	2.88E-109	1.788750167	0.272	0.006	Endothelial Cells	Yes
CD93	8.76E-109	1.717988209	0.36	0.051	Endothelial Cells	Yes
RP11-782C8.5	1.24E-107	1.656747047	0.312	0.025	Endothelial Cells	No
F8	1.08E-103	1.741396875	0.325	0.037	Endothelial Cells	Yes
LAP3	1.15E-103	1.651639276	0.441	0.12	Endothelial Cells	No
MEF2C	1.21E-101	1.180461491	0.607	0.254	Endothelial Cells	No
FMO2	1.33E-100	1.347032941	0.478	0.135	Endothelial Cells	No
TCF4	5.49E-100	1.255912693	0.636	0.329	Endothelial Cells	No
TMSB4X	7.47E-100	0.544737048	0.995	0.968	Endothelial Cells	No
HLA-A	2.53E-99	1.27486515	0.635	0.342	Endothelial Cells	Yes
MLLT4	6.67E-98	1.637616497	0.333	0.048	Endothelial Cells	No
SEC14L1	8.97E-95	1.613282627	0.349	0.063	Endothelial Cells	No
CAV2	6.56E-94	1.408544005	0.48	0.166	Endothelial Cells	Yes
TNFSF10	2.51E-93	1.628561875	0.39	0.094	Endothelial Cells	Yes
MGLL	1.81E-91	1.507056687	0.445	0.143	Endothelial Cells	Yes
HLA-DPA1	3.58E-87	1.271176934	0.421	0.116	Endothelial Cells	Yes
ICAM2	2.24E-85	1.522415229	0.316	0.054	Endothelial Cells	Yes
EPAS1	2.59E-85	1.452595476	0.378	0.094	Endothelial Cells	No
RP11-417J8.6	7.52E-85	1.461848326	0.273	0.03	Endothelial Cells	No
MYCT1	2.11E-83	1.500975384	0.265	0.028	Endothelial Cells	No
LPAR6	2.42E-80	1.514630846	0.307	0.056	Endothelial Cells	Yes
CLEC14A	9.34E-78	1.282095959	0.428	0.144	Endothelial Cells	Yes
ESAM	1.47E-76	1.416359871	0.339	0.08	Endothelial Cells	Yes
TM4SF18	3.59E-75	1.427375641	0.27	0.039	Endothelial Cells	No
ELTD1	4.30E-75	1.397441871	0.299	0.057	Endothelial Cells	No
IGFBP4	1.90E-72	1.29463702	0.425	0.156	Endothelial Cells	No
ENG	2.61E-71	1.391045929	0.36	0.103	Endothelial Cells	Yes
HLA-DMA	1.12E-70	1.368893235	0.332	0.083	Endothelial Cells	Yes
CD34	7.09E-67	1.290133158	0.436	0.184	Endothelial Cells	Yes
STOM	1.14E-66	1.298046598	0.405	0.155	Endothelial Cells	Yes
SPARCL1	1.14E-62	0.476369611	0.901	0.666	Endothelial Cells	No
NRP1	1.04E-60	1.282168465	0.334	0.101	Endothelial Cells	Yes
MMRN2	5.14E-60	1.303037828	0.261	0.054	Endothelial Cells	No
ARHGAP29	7.64E-59	1.111766859	0.479	0.243	Endothelial Cells	No
PLS3	1.65E-58	1.256582296	0.346	0.12	Endothelial Cells	Yes
NEAT1	2.20E-56	0.90908217	0.716	0.604	Endothelial Cells	No
ID3	1.20E-55	1.122017863	0.497	0.279	Endothelial Cells	No
PHACTR2	1.94E-55	1.317988439	0.288	0.082	Endothelial Cells	Yes
IFITM3	2.15E-53	0.801539216	0.679	0.566	Endothelial Cells	Yes
UACA	2.79E-51	1.210241176	0.262	0.069	Endothelial Cells	No
TXNIP	3.02E-51	0.767001039	0.676	0.526	Endothelial Cells	No
FOXN3	3.14E-51	1.267908992	0.305	0.103	Endothelial Cells	No
MYL12A	3.11E-50	0.584217449	0.75	0.691	Endothelial Cells	No
HLA-DPB1	9.61E-50	0.990384855	0.337	0.12	Endothelial Cells	Yes
CD59	1.14E-49	0.937103144	0.563	0.392	Endothelial Cells	Yes
ITM2A	4.44E-48	0.942923181	0.448	0.231	Endothelial Cells	Yes
LGALS3	4.19E-47	0.934755512	0.545	0.373	Endothelial Cells	Yes
SDPR	1.50E-45	1.143968381	0.333	0.136	Endothelial Cells	No
SRGN	2.34E-45	0.993776902	0.345	0.135	Endothelial Cells	No
FKBP1A	1.92E-42	0.874181389	0.545	0.398	Endothelial Cells	Yes
PTRF	1.82E-40	0.946601018	0.451	0.271	Endothelial Cells	No
GIMAP4	5.66E-37	0.979815167	0.279	0.108	Endothelial Cells	No
COL4A1	5.22E-35	0.968327943	0.3	0.128	Endothelial Cells	No
VAMP5	1.78E-31	1.020063686	0.397	0.258	Endothelial Cells	Yes
ISG15	6.96E-31	1.076956127	0.261	0.11	Endothelial Cells	No
CALM1	1.66E-30	0.816952772	0.517	0.42	Endothelial Cells	Yes
HSPG2	2.11E-30	0.885849986	0.375	0.21	Endothelial Cells	Yes
SPTBN1	5.70E-30	0.911535919	0.408	0.263	Endothelial Cells	Yes
S100A16	1.57E-28	1.013738359	0.257	0.116	Endothelial Cells	Yes
MGST2	3.97E-28	1.044671119	0.271	0.132	Endothelial Cells	Yes
C1orf54	2.55E-27	0.932308723	0.275	0.132	Endothelial Cells	No
KLF2	3.54E-26	1.039361536	0.257	0.122	Endothelial Cells	No
SYNE2	6.36E-26	0.965716165	0.271	0.134	Endothelial Cells	Yes
GNAI2	5.83E-24	0.986797191	0.257	0.129	Endothelial Cells	Yes
ARL6IP1	2.76E-23	0.951898831	0.363	0.245	Endothelial Cells	No
POMP	7.07E-21	0.70853744	0.515	0.47	Endothelial Cells	No
CCDC85B	1.41E-20	0.90687896	0.317	0.202	Endothelial Cells	No
LY6E	2.53E-20	0.839818237	0.322	0.207	Endothelial Cells	Yes
MYH9	3.54E-19	0.812370302	0.273	0.154	Endothelial Cells	Yes
ETS1	3.95E-19	0.714543372	0.364	0.245	Endothelial Cells	No
PDLIM1	2.88E-18	0.792177518	0.286	0.172	Endothelial Cells	No
SOX4	4.39E-18	0.869144534	0.303	0.195	Endothelial Cells	No
CRIP2	8.47E-18	0.700987984	0.277	0.164	Endothelial Cells	No
ATP5J	4.78E-16	0.57044788	0.559	0.591	Endothelial Cells	No
COL4A2	4.86E-13	0.524773006	0.276	0.173	Endothelial Cells	No
TIMP3	1.43E-12	0.356862435	0.605	0.542	Endothelial Cells	No
RDX	2.56E-12	0.807207577	0.257	0.175	Endothelial Cells	Yes
TACC1	4.05E-12	0.77512925	0.264	0.181	Endothelial Cells	No
DDX17	3.13E-11	0.571406841	0.429	0.38	Endothelial Cells	No
KLF6	8.41E-11	0.731179288	0.332	0.269	Endothelial Cells	No
PPIC	2.13E-10	0.66337276	0.28	0.203	Endothelial Cells	No
RHOC	2.21E-10	0.726684195	0.295	0.226	Endothelial Cells	Yes
MYL12B	1.24E-09	0.429345923	0.581	0.646	Endothelial Cells	No
MYL6	5.50E-09	0.266726387	0.668	0.725	Endothelial Cells	No
IL32	4.11E-08	0.576374539	0.277	0.213	Endothelial Cells	No
HSPB1	2.67E-07	0.551570407	0.385	0.357	Endothelial Cells	Yes
SEC62	2.87E-07	0.394034948	0.544	0.602	Endothelial Cells	No
WSB1	4.82E-07	0.621654627	0.284	0.235	Endothelial Cells	No
POLR2L	1.83E-06	0.45519839	0.506	0.545	Endothelial Cells	No
DPYSL2	9.84E-06	0.48357194	0.297	0.253	Endothelial Cells	Yes
ARGLU1	1.18E-05	0.648288035	0.253	0.213	Endothelial Cells	No
NKTR	1.69E-05	0.569610925	0.317	0.289	Endothelial Cells	Yes
AHNAK	0.000147906	0.460387239	0.394	0.391	Endothelial Cells	Yes
IFITM2	0.0008609	0.429417202	0.39	0.402	Endothelial Cells	Yes
HMGB1	0.001264664	0.308643798	0.545	0.632	Endothelial Cells	Yes
RGS5	0	3.600178124	0.996	0.065	Pericytes	Yes
NDUFA4L2	0	3.18234742	0.901	0.054	Pericytes	No
HIGD1B	5.58E-253	2.488067853	0.576	0.02	Pericytes	No
ABCC9	2.77E-242	2.406543166	0.504	0.011	Pericytes	Yes
NOTCH3	6.54E-226	2.693018744	0.729	0.07	Pericytes	Yes
COX4I2	2.16E-224	2.367806553	0.603	0.035	Pericytes	No
ASPN	3.79E-216	2.238619427	0.527	0.022	Pericytes	No
KCNJ8	2.31E-188	1.979222734	0.378	0.007	Pericytes	Yes
PDGFRB	5.42E-186	2.170401205	0.649	0.065	Pericytes	Yes
MFGE8	6.22E-157	2.194609975	0.66	0.094	Pericytes	Yes
STEAP4	2.10E-147	1.961024507	0.393	0.02	Pericytes	Yes
CPE	1.39E-141	2.037522834	0.592	0.077	Pericytes	Yes
MYO1B	2.79E-140	1.846119359	0.431	0.03	Pericytes	Yes
TNFRSF21	2.68E-135	1.636287152	0.401	0.026	Pericytes	Yes
CPM	1.73E-128	1.752253538	0.37	0.022	Pericytes	Yes
EPS8	1.59E-112	1.822829499	0.435	0.047	Pericytes	Yes
IGFBP7	1.19E-110	1.541352828	0.962	0.495	Pericytes	No
TESC	1.28E-104	1.697624519	0.309	0.02	Pericytes	Yes
MYL9	1.34E-102	1.547074859	0.718	0.182	Pericytes	No
ACTA2	5.49E-102	1.231873512	0.542	0.084	Pericytes	No
FAM162B	2.63E-94	1.701337366	0.355	0.036	Pericytes	No
NR2F2	3.32E-93	1.807938524	0.504	0.09	Pericytes	No
SPARC	5.38E-92	1.546095609	0.859	0.389	Pericytes	No
ITM2C	2.43E-86	1.647942242	0.431	0.068	Pericytes	Yes
CYGB	8.26E-85	1.588356836	0.321	0.031	Pericytes	No
PPP1R14A	5.02E-84	1.479991917	0.588	0.131	Pericytes	No
CALD1	3.51E-82	1.536841213	0.714	0.239	Pericytes	Yes
GJA4	2.80E-81	1.404558126	0.26	0.018	Pericytes	Yes
EGFLAM	1.63E-80	1.424737586	0.282	0.024	Pericytes	No
CALM2	6.66E-79	1.275411173	0.874	0.568	Pericytes	Yes
C20orf27	3.45E-78	1.525554087	0.321	0.036	Pericytes	No
ARHGDIB	5.67E-77	1.437279785	0.676	0.212	Pericytes	No
7-Sep	5.09E-76	1.398757852	0.821	0.435	Pericytes	No
4-Sep	9.10E-76	1.391452192	0.294	0.029	Pericytes	No
ASAH1	6.45E-75	1.634070899	0.542	0.14	Pericytes	No
THBS4	4.09E-73	1.503996898	0.359	0.051	Pericytes	No
MCAM	3.78E-70	1.427905121	0.382	0.062	Pericytes	Yes
FRMD3	4.25E-68	1.315792666	0.252	0.023	Pericytes	No
ITGB1	1.99E-63	1.435495642	0.683	0.285	Pericytes	Yes
ADIRF	5.15E-63	1.034247713	0.897	0.537	Pericytes	No
MT2A	1.20E-62	1.381436974	0.756	0.381	Pericytes	No
MALAT1	9.22E-62	0.557958753	0.996	0.972	Pericytes	No
FAM213A	5.08E-58	1.373840337	0.305	0.047	Pericytes	No
ISYNA1	7.62E-58	1.404192733	0.271	0.036	Pericytes	No
TAGLN	5.34E-50	0.950201829	0.469	0.127	Pericytes	No
TIMP3	5.51E-44	0.935347015	0.828	0.541	Pericytes	No
COL3A1	1.28E-38	1.027406623	0.511	0.187	Pericytes	No
TPM2	1.47E-38	0.822513678	0.363	0.093	Pericytes	No
SELENBP1	8.88E-38	1.222581943	0.279	0.06	Pericytes	No
NDRG2	3.94E-36	1.330628076	0.408	0.141	Pericytes	No
SNCG	2.25E-35	1.105579004	0.382	0.115	Pericytes	No
LHFP	3.02E-35	1.277804894	0.45	0.171	Pericytes	No
EFHD1	1.37E-33	1.230875714	0.302	0.081	Pericytes	No
ATP5B	2.77E-31	1.035819339	0.561	0.298	Pericytes	No
SPARCL1	9.29E-31	0.551349057	0.954	0.741	Pericytes	No
H3F3B	2.34E-30	0.651305937	0.885	0.781	Pericytes	No
LGALS1	8.53E-30	0.572756598	0.905	0.739	Pericytes	No
TPM1	6.10E-28	0.822156298	0.599	0.318	Pericytes	Yes
MGST3	6.14E-28	0.931248659	0.599	0.354	Pericytes	No
CD44	1.12E-27	1.101868259	0.294	0.089	Pericytes	Yes
CHCHD10	1.15E-24	1.016933585	0.294	0.099	Pericytes	No
CD36	1.70E-24	0.443551514	0.702	0.338	Pericytes	Yes
GAS6	1.12E-23	0.899545108	0.29	0.092	Pericytes	No
TECR	2.37E-21	0.997906841	0.271	0.094	Pericytes	No
COL6A3	3.65E-18	0.678532403	0.332	0.133	Pericytes	Yes
DLC1	5.69E-18	0.792463112	0.294	0.112	Pericytes	Yes
MIR4435-1HG	7.73E-18	0.918366338	0.271	0.105	Pericytes	No
DPYSL2	1.87E-17	0.762152637	0.466	0.251	Pericytes	Yes
COX5B	8.52E-17	0.759436998	0.538	0.366	Pericytes	No
CD63	1.38E-16	0.473986052	0.79	0.631	Pericytes	Yes
CD9	3.19E-16	0.728273774	0.473	0.276	Pericytes	Yes
SELM	3.85E-16	0.923658017	0.42	0.24	Pericytes	No
RHOB	5.75E-16	0.764348671	0.477	0.285	Pericytes	Yes
COL4A2	1.88E-15	0.776128601	0.389	0.197	Pericytes	No
LPL	2.82E-15	0.705298839	0.313	0.137	Pericytes	Yes
COX7B	4.91E-15	0.758558725	0.489	0.32	Pericytes	No
LINC00152	9.42E-15	0.82550076	0.263	0.111	Pericytes	No
COL6A2	1.00E-13	0.583534374	0.385	0.196	Pericytes	Yes
CD151	1.19E-13	0.919479413	0.309	0.155	Pericytes	Yes
TPI1	1.33E-13	0.810765122	0.42	0.264	Pericytes	No
CNN3	6.46E-13	0.789525106	0.405	0.246	Pericytes	No
CRIP1	1.54E-12	0.713286446	0.298	0.148	Pericytes	No
MT-CO1	1.94E-12	0.340574077	0.935	0.862	Pericytes	No
ATP5G3	2.08E-12	0.731471083	0.443	0.292	Pericytes	No
TINAGL1	1.42E-11	0.495517697	0.271	0.121	Pericytes	No
SLC25A6	1.62E-11	0.710593812	0.443	0.303	Pericytes	No
EPHX1	4.87E-11	0.701465336	0.305	0.162	Pericytes	No
HES1	5.39E-11	0.799249458	0.305	0.164	Pericytes	No
GAPDH	1.62E-10	0.496210016	0.618	0.508	Pericytes	Yes
NDUFA1	4.77E-10	0.521007696	0.584	0.493	Pericytes	No
CSNK1E	1.12E-09	0.659561014	0.263	0.136	Pericytes	No
SKP1	1.17E-09	0.468818157	0.622	0.542	Pericytes	No
MEF2C	1.73E-09	0.381906892	0.557	0.378	Pericytes	No
FLNA	2.40E-09	0.83190267	0.252	0.135	Pericytes	Yes
TFPI	3.43E-09	0.760065396	0.275	0.153	Pericytes	Yes
MDH1	3.57E-09	0.773483856	0.256	0.142	Pericytes	No
PRKCDBP	1.05E-08	0.69169055	0.305	0.184	Pericytes	No
SLC25A5	1.10E-08	0.759862538	0.366	0.254	Pericytes	Yes
COX7A2	1.38E-08	0.420539199	0.63	0.545	Pericytes	No
IFITM3	1.70E-08	0.302575508	0.71	0.601	Pericytes	Yes
MT-ATP6	2.21E-08	0.335079028	0.817	0.783	Pericytes	No
TIMP1	2.71E-08	0.683617351	0.344	0.226	Pericytes	No
PRDX1	1.29E-07	0.553977626	0.485	0.397	Pericytes	No
ITM2B	2.91E-07	0.286754381	0.74	0.691	Pericytes	Yes
ANXA5	3.81E-07	0.492650393	0.45	0.343	Pericytes	Yes
TXNIP	6.48E-07	0.303865657	0.698	0.575	Pericytes	No
SDHD	7.09E-07	0.647059898	0.332	0.234	Pericytes	No
NDUFB7	1.15E-06	0.58122567	0.385	0.293	Pericytes	No
COX7A1	3.60E-06	0.490817589	0.435	0.338	Pericytes	No
LAPTM4A	3.70E-06	0.368951708	0.592	0.497	Pericytes	No
SH3BGRL	3.90E-06	0.566659849	0.378	0.291	Pericytes	No
BSG	5.23E-06	0.506171013	0.324	0.225	Pericytes	Yes
CYB5R3	6.06E-06	0.589337225	0.309	0.215	Pericytes	No
CXCL12	6.32E-06	0.465072711	0.344	0.228	Pericytes	Yes
C12orf57	1.05E-05	0.608817533	0.351	0.271	Pericytes	No
USMG5	1.21E-05	0.348162335	0.538	0.471	Pericytes	No
COL4A1	1.92E-05	0.375185189	0.294	0.187	Pericytes	No
NDUFA13	2.63E-05	0.551785542	0.378	0.297	Pericytes	No
ATP5G2	2.93E-05	0.384204679	0.496	0.441	Pericytes	No
EIF3K	3.11E-05	0.532094678	0.336	0.264	Pericytes	No
SRI	5.24E-05	0.496955687	0.359	0.288	Pericytes	Yes
CRIP2	8.90E-05	0.518576399	0.29	0.2	Pericytes	No
SERPING1	0.000104881	0.377568115	0.321	0.226	Pericytes	No
COX6B1	0.000121924	0.384809514	0.458	0.401	Pericytes	No
PTMS	0.000141407	0.485249476	0.267	0.187	Pericytes	No
MYH9	0.000167107	0.337832032	0.282	0.193	Pericytes	Yes
VAMP2	0.000240949	0.466623022	0.378	0.324	Pericytes	Yes
PDLIM1	0.000247826	0.331977818	0.298	0.21	Pericytes	No
RABAC1	0.000324986	0.407054971	0.347	0.278	Pericytes	Yes
VDAC2	0.000483327	0.490594924	0.302	0.236	Pericytes	No
UBB	0.00068585	0.36368322	0.508	0.463	Pericytes	Yes
LDHB	0.000943758	0.444811272	0.351	0.301	Pericytes	No
TMEM50A	0.001363109	0.464962604	0.347	0.288	Pericytes	No
COX8A	0.001391716	0.502046911	0.29	0.238	Pericytes	No
TMEM59	0.001478141	0.363797019	0.447	0.403	Pericytes	Yes
PSMB1	0.001680298	0.373309282	0.435	0.401	Pericytes	No
ATP6V1G1	0.0017295	0.415976441	0.397	0.36	Pericytes	Yes
SOD1	0.002093422	0.470012519	0.351	0.306	Pericytes	Yes
ESD	0.003493282	0.370792924	0.313	0.259	Pericytes	No
PEBP1	0.004147762	0.479884596	0.324	0.288	Pericytes	No
ATP5A1	0.004634358	0.437699937	0.302	0.264	Pericytes	No
ALDOA	0.004685703	0.450358097	0.332	0.292	Pericytes	No
YWHAB	0.005860308	0.286687257	0.393	0.353	Pericytes	No
NDUFA11	0.00588598	0.415655602	0.298	0.251	Pericytes	No
LEPROT	0.006446714	0.401919569	0.309	0.261	Pericytes	No
TUBA1A	0.006771964	0.272571336	0.37	0.314	Pericytes	No
APOD	0	4.98375852	0.984	0.147	FAP Cells	No
LUM	0	2.96773469	0.785	0.041	FAP Cells	No
DCN	0	2.966662861	1	0.147	FAP Cells	No
ADH1B	0	2.871430798	0.726	0.014	FAP Cells	Yes
MYOC	0	2.748473425	0.688	0.004	FAP Cells	No
C3	7.23E-297	2.369457124	0.659	0.028	FAP Cells	Yes
CFD	4.74E-266	2.336846526	0.944	0.154	FAP Cells	No
ABCA8	3.26E-233	2.209174818	0.742	0.09	FAP Cells	Yes
PTGDS	4.87E-233	3.172273919	0.688	0.073	FAP Cells	No
GSN	1.66E-225	2.446699614	0.987	0.39	FAP Cells	Yes
SMOC2	9.30E-224	2.264197478	0.559	0.034	FAP Cells	No
DPT	2.01E-222	2.071839427	0.441	0.008	FAP Cells	No
PDGFRL	1.13E-219	1.970978297	0.637	0.057	FAP Cells	No
CXCL14	2.25E-215	2.288111566	0.836	0.141	FAP Cells	No
COL6A3	7.09E-209	1.956997056	0.675	0.073	FAP Cells	Yes
C1S	3.53E-206	1.854440325	0.71	0.087	FAP Cells	No
FBLN2	1.64E-205	1.8655395	0.734	0.097	FAP Cells	No
SERPINF1	5.33E-202	1.98650117	0.667	0.083	FAP Cells	No
MGP	1.08E-201	2.463887943	0.879	0.226	FAP Cells	No
FBLN1	6.30E-198	1.971488778	0.597	0.054	FAP Cells	No
CFH	5.24E-197	1.83642791	0.511	0.032	FAP Cells	No
COL1A2	9.71E-196	1.78851392	0.806	0.142	FAP Cells	No
PCOLCE	1.33E-179	1.693086771	0.535	0.046	FAP Cells	No
CILP	6.61E-179	1.630999199	0.371	0.009	FAP Cells	No
SCN7A	7.31E-175	1.662868201	0.398	0.014	FAP Cells	Yes
ABCA10	3.22E-174	1.55065268	0.331	0.004	FAP Cells	No
IGF1	4.38E-171	1.868357044	0.452	0.03	FAP Cells	Yes
LTBP4	5.74E-168	1.881911585	0.712	0.13	FAP Cells	No
COL6A2	4.16E-164	1.774694067	0.728	0.137	FAP Cells	Yes
FBLN5	1.40E-156	1.580624534	0.487	0.045	FAP Cells	No
IGFBP6	5.27E-153	1.614118239	0.739	0.145	FAP Cells	No
LAMA2	1.44E-152	1.617191672	0.387	0.022	FAP Cells	Yes
COL6A1	3.47E-149	1.755726927	0.648	0.114	FAP Cells	Yes
PDGFRA	1.65E-148	1.62243073	0.406	0.028	FAP Cells	Yes
ANGPTL1	2.31E-144	1.697806058	0.366	0.02	FAP Cells	No
SFRP4	6.10E-144	1.889181302	0.411	0.031	FAP Cells	No
PLAC9	6.20E-144	1.389624791	0.801	0.189	FAP Cells	No
C1R	2.15E-133	1.46490124	0.543	0.078	FAP Cells	No
LRP1	8.11E-131	1.535401555	0.508	0.068	FAP Cells	Yes
COL15A1	1.57E-129	1.590411241	0.702	0.164	FAP Cells	No
MMP2	2.57E-128	1.492970917	0.5	0.066	FAP Cells	Yes
CHRDL1	7.11E-125	1.369579481	0.519	0.071	FAP Cells	No
PODN	7.07E-124	1.24797977	0.296	0.012	FAP Cells	No
HSD11B1	1.27E-123	1.298168331	0.288	0.011	FAP Cells	No
FN1	3.06E-120	1.960797526	0.642	0.153	FAP Cells	Yes
ISLR	1.95E-119	1.488117424	0.395	0.039	FAP Cells	No
MFAP5	1.31E-115	0.714007654	0.581	0.089	FAP Cells	No
CCDC80	4.56E-112	1.342534022	0.626	0.135	FAP Cells	No
SERPING1	6.47E-105	1.273580572	0.664	0.171	FAP Cells	No
PGF	3.93E-103	1.397430104	0.269	0.015	FAP Cells	No
ABCA9	1.08E-96	1.276209358	0.28	0.02	FAP Cells	No
MME	7.87E-96	1.296208991	0.312	0.028	FAP Cells	Yes
NOVA1	8.32E-90	1.201786541	0.425	0.069	FAP Cells	No
COL3A1	6.35E-89	1.245533699	0.605	0.159	FAP Cells	No
CST3	5.23E-87	1.002369594	0.874	0.449	FAP Cells	Yes
PMP22	5.41E-87	1.190605805	0.653	0.209	FAP Cells	Yes
WISP2	1.86E-84	1.261435461	0.285	0.028	FAP Cells	No
TNXB	5.44E-81	1.090253785	0.462	0.092	FAP Cells	No
TIMP1	5.42E-79	1.185403722	0.602	0.183	FAP Cells	No
MXRA8	2.48E-74	1.196580939	0.422	0.089	FAP Cells	Yes
SDC2	3.65E-74	1.202491342	0.444	0.1	FAP Cells	Yes
COL1A1	2.36E-72	1.023965663	0.392	0.072	FAP Cells	No
S100A4	1.99E-70	0.773673095	0.922	0.407	FAP Cells	No
SPON2	2.05E-66	1.10979031	0.317	0.051	FAP Cells	No
MFAP4	2.64E-66	1.120084069	0.374	0.075	FAP Cells	No
SSPN	1.63E-63	1.07043214	0.293	0.046	FAP Cells	Yes
VIT	1.92E-63	1.062092482	0.29	0.046	FAP Cells	No
PI16	1.70E-62	1.013518712	0.317	0.054	FAP Cells	No
CYBRD1	2.47E-62	1.089855888	0.376	0.082	FAP Cells	Yes
SEPP1	4.48E-62	1.135611725	0.683	0.318	FAP Cells	No
ALDH1A1	5.88E-62	1.141166091	0.387	0.09	FAP Cells	No
CPQ	8.49E-60	1.076756171	0.339	0.069	FAP Cells	No
IGFBP7	1.22E-58	0.772518222	0.89	0.486	FAP Cells	No
CXCL12	4.27E-58	1.015849205	0.559	0.19	FAP Cells	Yes
MGST1	6.41E-58	1.093194405	0.317	0.06	FAP Cells	Yes
TFPI	5.08E-57	1.16815297	0.433	0.124	FAP Cells	Yes
S100A6	3.61E-56	0.682144294	0.933	0.64	FAP Cells	Yes
HTRA3	1.39E-55	1.176472482	0.304	0.058	FAP Cells	No
LSP1	8.12E-52	1.054895489	0.433	0.134	FAP Cells	Yes
NUPR1	8.93E-52	0.934375153	0.476	0.156	FAP Cells	No
VCAN	3.07E-50	1.015196232	0.272	0.051	FAP Cells	No
SGCE	3.08E-50	1.070641331	0.339	0.083	FAP Cells	Yes
AKAP12	9.17E-50	0.927546258	0.263	0.048	FAP Cells	Yes
GPNMB	1.02E-48	0.90507661	0.298	0.063	FAP Cells	Yes
VIM	1.43E-48	0.745623482	0.839	0.516	FAP Cells	Yes
ITM2B	1.22E-47	0.712050925	0.887	0.667	FAP Cells	Yes
ANXA1	3.49E-47	0.743423018	0.78	0.451	FAP Cells	Yes
PPAP2B	1.86E-45	0.891726687	0.47	0.162	FAP Cells	No
LAPTM4A	4.79E-45	0.763454851	0.774	0.465	FAP Cells	No
EMP1	5.12E-45	0.831788311	0.349	0.091	FAP Cells	Yes
EFEMP1	7.93E-45	1.058876094	0.258	0.051	FAP Cells	No
LAMC1	3.24E-44	1.035617886	0.341	0.093	FAP Cells	No
S100A13	2.13E-43	0.839996568	0.578	0.25	FAP Cells	Yes
RND3	7.14E-40	1.020125894	0.309	0.085	FAP Cells	Yes
ACKR3	1.39E-39	1.07181417	0.328	0.095	FAP Cells	Yes
SPRY1	1.83E-39	0.908059063	0.554	0.244	FAP Cells	Yes
CKS1B	1.85E-39	0.878116313	0.336	0.098	FAP Cells	No
GPX3	1.88E-37	0.913751683	0.438	0.164	FAP Cells	No
MEG3	5.76E-36	0.751157214	0.452	0.166	FAP Cells	No
FGL2	6.30E-36	0.865885867	0.28	0.075	FAP Cells	No
FSTL1	1.21E-33	0.374357531	0.39	0.126	FAP Cells	No
FXYD1	3.40E-32	0.824713937	0.376	0.139	FAP Cells	Yes
LGALS3BP	2.72E-31	0.680752271	0.333	0.11	FAP Cells	No
TIMP2	6.24E-31	0.671780307	0.374	0.135	FAP Cells	No
ADD3	1.41E-29	0.699738939	0.309	0.101	FAP Cells	Yes
SELM	3.40E-29	0.648636727	0.481	0.223	FAP Cells	No
CD63	6.30E-29	0.483144321	0.858	0.614	FAP Cells	Yes
HSPG2	4.78E-28	0.60668438	0.513	0.24	FAP Cells	Yes
EPHX1	7.95E-26	0.636002161	0.368	0.146	FAP Cells	No
ANXA2	9.92E-25	0.496021879	0.82	0.629	FAP Cells	Yes
LIMA1	1.04E-24	0.754653897	0.331	0.13	FAP Cells	Yes
PRDX4	1.43E-24	0.601429506	0.339	0.134	FAP Cells	No
MAP1B	2.81E-24	0.702707081	0.28	0.099	FAP Cells	Yes
AKR1B1	5.64E-23	0.744629459	0.269	0.098	FAP Cells	No
FHL1	1.04E-22	0.56741768	0.288	0.104	FAP Cells	Yes
DAB2	2.66E-22	0.633696066	0.315	0.124	FAP Cells	Yes
CD99	3.93E-22	0.566492232	0.605	0.373	FAP Cells	Yes
ARL6IP5	4.59E-22	0.58184565	0.527	0.294	FAP Cells	Yes
EID1	1.13E-21	0.500626388	0.613	0.387	FAP Cells	No
MARCKS	6.96E-21	0.615664956	0.347	0.149	FAP Cells	Yes
APP	1.27E-20	0.524641219	0.556	0.333	FAP Cells	Yes
PQLC3	4.38E-19	0.694549487	0.261	0.105	FAP Cells	No
ATRAID	1.62E-18	0.612467008	0.441	0.243	FAP Cells	Yes
LMNA	1.64E-18	0.594123421	0.39	0.196	FAP Cells	No
EMP3	1.76E-18	0.514641399	0.441	0.23	FAP Cells	Yes
WBP5	4.23E-18	0.5112539	0.449	0.242	FAP Cells	No
NGFRAP1	1.44E-17	0.584140543	0.376	0.19	FAP Cells	No
FCGRT	2.64E-17	0.47202164	0.368	0.179	FAP Cells	Yes
MALAT1	2.93E-17	0.250708194	0.987	0.972	FAP Cells	No
CHD9	2.89E-16	0.520080004	0.366	0.186	FAP Cells	No
CD81	3.70E-16	0.543740036	0.379	0.196	FAP Cells	Yes
KDELR2	2.02E-15	0.48547654	0.32	0.155	FAP Cells	No
TMEM59	5.85E-15	0.437419973	0.562	0.384	FAP Cells	Yes
PSAP	3.04E-14	0.402854433	0.484	0.291	FAP Cells	Yes
DDAH2	1.08E-13	0.461535404	0.263	0.122	FAP Cells	No
REEP5	5.55E-12	0.446182325	0.301	0.159	FAP Cells	No
S100A11	7.67E-12	0.300868001	0.739	0.546	FAP Cells	No
RAB2A	1.80E-11	0.481932835	0.304	0.169	FAP Cells	No
CYB5A	2.72E-11	0.412395888	0.301	0.161	FAP Cells	No
AP3S1	3.81E-11	0.468507254	0.285	0.153	FAP Cells	No
RBPJ	4.39E-11	0.455705647	0.296	0.163	FAP Cells	No
CYB5R3	6.39E-11	0.374370691	0.355	0.204	FAP Cells	No
NR3C1	8.47E-11	0.487973422	0.274	0.145	FAP Cells	No
TSPAN4	9.10E-11	0.303370358	0.306	0.163	FAP Cells	Yes
HSP90B1	1.02E-10	0.389537106	0.427	0.272	FAP Cells	Yes
SRI	1.10E-10	0.3412249	0.435	0.274	FAP Cells	Yes
NDFIP1	1.37E-10	0.402821573	0.288	0.157	FAP Cells	No
FMO2	3.24E-10	0.251897778	0.427	0.249	FAP Cells	No
S100A10	5.46E-10	0.252015619	0.731	0.549	FAP Cells	Yes
TMCO1	2.17E-09	0.406205257	0.387	0.248	FAP Cells	No
PPIB	9.45E-09	0.368271021	0.352	0.224	FAP Cells	No
PRDX1	1.21E-08	0.278728634	0.538	0.386	FAP Cells	No
RAB1A	1.55E-08	0.366647331	0.263	0.149	FAP Cells	No
NFIA	2.29E-08	0.329579802	0.384	0.251	FAP Cells	No
ATP6AP2	2.38E-08	0.416172916	0.309	0.193	FAP Cells	Yes
MT-ND3	3.05E-08	0.287579715	0.685	0.548	FAP Cells	No
LHFP	3.56E-08	0.267553825	0.306	0.181	FAP Cells	No
KRTCAP2	3.99E-08	0.350096084	0.328	0.207	FAP Cells	No
ARF4	4.51E-08	0.433384195	0.266	0.158	FAP Cells	Yes
TMBIM4.1	5.20E-08	0.351511273	0.454	0.314	FAP Cells	No
VIMP	6.89E-08	0.34040712	0.32	0.201	FAP Cells	No
NFE2L2	7.38E-08	0.329407839	0.253	0.147	FAP Cells	Yes
DBI	9.44E-08	0.366165254	0.425	0.298	FAP Cells	No
GPX4	1.67E-07	0.286152453	0.441	0.307	FAP Cells	No
TSC22D3	2.35E-07	0.348101852	0.454	0.327	FAP Cells	No
TRAM1	4.02E-07	0.31887666	0.269	0.163	FAP Cells	No
CSTB	6.02E-07	0.311505598	0.374	0.26	FAP Cells	No
PDIA3	6.61E-07	0.257444716	0.427	0.3	FAP Cells	No
NPC2	1.60E-06	0.278585561	0.336	0.224	FAP Cells	No
JUND	6.20E-06	0.404164617	0.296	0.205	FAP Cells	No
HSPA5	7.41E-06	0.305139143	0.323	0.218	FAP Cells	Yes
SSR4	7.42E-06	0.334612473	0.315	0.217	FAP Cells	No
TMED2	1.15E-05	0.324859585	0.328	0.228	FAP Cells	No
NDUFS4	1.46E-05	0.291879552	0.285	0.194	FAP Cells	No
ATP6V0E1	1.50E-05	0.298536052	0.384	0.286	FAP Cells	No
RTN4	2.53E-05	0.316449341	0.417	0.323	FAP Cells	Yes
SSR2	3.46E-05	0.267616195	0.352	0.254	FAP Cells	No
ATP5G1	4.73E-05	0.26404307	0.309	0.218	FAP Cells	No
DHRS7	0.000154289	0.250189134	0.255	0.175	FAP Cells	No
TMEM14C	0.000276808	0.253272189	0.263	0.185	FAP Cells	No
RERGL	0	2.669747801	0.848	0.005	Smooth Muscle Cells	No
MYH11	0	2.576915527	0.828	0.01	Smooth Muscle Cells	No
PLN	0	2.236989284	0.687	0.004	Smooth Muscle Cells	No
CASQ2	4.15E-281	1.653645304	0.586	0.006	Smooth Muscle Cells	No
ACTG2	8.33E-281	1.449285289	0.465	0	Smooth Muscle Cells	No
PTN	1.05E-255	1.697119942	0.576	0.008	Smooth Muscle Cells	Yes
PHLDA2	2.08E-220	1.574317428	0.434	0.003	Smooth Muscle Cells	No
ENTPD3	3.00E-218	1.436422392	0.424	0.003	Smooth Muscle Cells	Yes
LBH	6.32E-218	2.401497104	0.899	0.05	Smooth Muscle Cells	No
RCAN2	5.44E-214	1.335101055	0.515	0.008	Smooth Muscle Cells	No
TPM2	1.27E-191	3.020343562	0.99	0.087	Smooth Muscle Cells	No
ACTA2	6.95E-185	3.317041319	1	0.094	Smooth Muscle Cells	No
MTHFD2	2.56E-179	1.900663421	0.838	0.053	Smooth Muscle Cells	No
CNN1	3.69E-162	0.965226182	0.283	0.001	Smooth Muscle Cells	No
SORBS2	2.14E-161	1.982960908	0.859	0.065	Smooth Muscle Cells	Yes
MYLK	8.62E-160	1.521931608	0.596	0.025	Smooth Muscle Cells	Yes
MAP3K7CL	4.36E-157	1.539169003	0.394	0.007	Smooth Muscle Cells	No
CCDC3	1.85E-151	1.296725941	0.404	0.009	Smooth Muscle Cells	No
TAGLN	1.80E-149	3.14933422	0.99	0.129	Smooth Muscle Cells	No
FRZB	6.32E-148	1.625360155	0.667	0.038	Smooth Muscle Cells	No
RP11-332H18.4	8.69E-148	1.230826275	0.424	0.01	Smooth Muscle Cells	No
SLC38A11	1.12E-147	1.023154958	0.333	0.004	Smooth Muscle Cells	No
ITGA8	3.33E-145	1.171531681	0.374	0.007	Smooth Muscle Cells	Yes
FBXL13	1.15E-137	0.91721302	0.303	0.004	Smooth Muscle Cells	No
KCNMB1	2.10E-135	0.968602234	0.323	0.005	Smooth Muscle Cells	Yes
PPP1R12B	2.87E-134	1.464908674	0.515	0.023	Smooth Muscle Cells	No
GUCY1A3	7.25E-133	1.435792745	0.596	0.032	Smooth Muscle Cells	No
BGN	1.23E-130	1.35918577	0.717	0.053	Smooth Muscle Cells	Yes
SLIT3	1.91E-128	1.023943327	0.384	0.01	Smooth Muscle Cells	No
NET1	4.67E-125	1.561715213	0.576	0.035	Smooth Muscle Cells	No
RGS16	2.41E-122	1.363495324	0.374	0.011	Smooth Muscle Cells	Yes
SOD3	9.12E-122	1.636345645	0.697	0.055	Smooth Muscle Cells	No
LMOD1	1.63E-120	1.063575615	0.323	0.007	Smooth Muscle Cells	No
PTPLA	2.75E-118	0.901288963	0.263	0.003	Smooth Muscle Cells	No
COX4I2	4.70E-108	1.179038914	0.727	0.064	Smooth Muscle Cells	No
EDNRA	1.98E-105	1.01390013	0.333	0.01	Smooth Muscle Cells	Yes
GPRC5C	2.53E-105	0.86929293	0.303	0.008	Smooth Muscle Cells	Yes
PIP5K1B	3.31E-102	0.83498212	0.263	0.005	Smooth Muscle Cells	No
MYL9	1.06E-101	2.225837935	1	0.204	Smooth Muscle Cells	No
KLHL23	8.78E-101	1.081851535	0.434	0.022	Smooth Muscle Cells	No
ISYNA1	1.70E-98	1.297543996	0.545	0.04	Smooth Muscle Cells	No
CKB	5.27E-96	1.315131956	0.374	0.017	Smooth Muscle Cells	No
SNCG	6.51E-95	1.582946126	0.848	0.114	Smooth Muscle Cells	No
MCAM	2.97E-93	1.264049955	0.687	0.069	Smooth Muscle Cells	Yes
TBX2	7.95E-92	1.135951286	0.343	0.014	Smooth Muscle Cells	No
4-Sep	1.00E-91	1.212127835	0.515	0.037	Smooth Muscle Cells	No
RBPMS2	1.43E-91	0.85732097	0.253	0.006	Smooth Muscle Cells	No
CRIP1	5.87E-90	1.386747253	0.879	0.136	Smooth Muscle Cells	No
PRSS23	8.88E-89	1.53573431	0.576	0.054	Smooth Muscle Cells	No
NTRK2	2.05E-87	1.451790887	0.535	0.046	Smooth Muscle Cells	Yes
MLTK	1.78E-85	1.418277359	0.657	0.074	Smooth Muscle Cells	No
CDH6	2.91E-82	0.673668459	0.253	0.007	Smooth Muscle Cells	Yes
DKK3	2.01E-78	1.045811286	0.475	0.038	Smooth Muscle Cells	No
HCFC1R1	6.54E-78	1.235657201	0.586	0.062	Smooth Muscle Cells	No
TMEM38B	4.31E-75	0.835639225	0.323	0.017	Smooth Muscle Cells	No
DSTN	1.31E-73	2.352676935	0.99	0.381	Smooth Muscle Cells	No
NDUFA4L2	2.05E-73	1.198519976	0.768	0.108	Smooth Muscle Cells	No
C11orf96	5.12E-71	0.912536066	0.333	0.019	Smooth Muscle Cells	No
PPP1R14A	1.12E-70	1.351734148	0.848	0.148	Smooth Muscle Cells	No
CALD1	7.75E-68	1.548749304	0.96	0.258	Smooth Muscle Cells	Yes
GUCY1B3	1.25E-66	0.899264164	0.354	0.024	Smooth Muscle Cells	No
NUDT4	3.89E-66	1.054561034	0.424	0.037	Smooth Muscle Cells	No
OR51E1	6.86E-65	0.890060313	0.354	0.024	Smooth Muscle Cells	Yes
FHL5	3.08E-63	0.761504688	0.253	0.012	Smooth Muscle Cells	No
SVIL	3.33E-63	0.894443893	0.323	0.021	Smooth Muscle Cells	Yes
SYNPO2	2.73E-62	1.013780571	0.303	0.019	Smooth Muscle Cells	No
ADIRF	4.94E-62	1.790600348	1	0.555	Smooth Muscle Cells	No
MSRB3	4.73E-60	0.897694312	0.414	0.039	Smooth Muscle Cells	No
TPM1	3.18E-57	1.706072433	0.929	0.322	Smooth Muscle Cells	Yes
HES4	1.29E-54	0.937122889	0.404	0.041	Smooth Muscle Cells	No
CHCHD10	1.84E-54	1.1351065	0.616	0.099	Smooth Muscle Cells	No
MAPRE2	1.71E-53	0.88200427	0.354	0.032	Smooth Muscle Cells	No
OAZ2	1.14E-52	1.157470592	0.586	0.095	Smooth Muscle Cells	No
NDUFA4	2.05E-52	1.54061752	0.98	0.533	Smooth Muscle Cells	No
FILIP1	2.30E-51	1.189710222	0.606	0.102	Smooth Muscle Cells	Yes
MRPS6	2.39E-51	1.116780187	0.596	0.098	Smooth Muscle Cells	No
FLNA	3.03E-51	1.124837141	0.677	0.126	Smooth Muscle Cells	Yes
PTP4A3	5.42E-50	0.865077005	0.364	0.036	Smooth Muscle Cells	Yes
PPP1R12A	1.37E-49	0.973986085	0.626	0.107	Smooth Muscle Cells	No
PALLD	3.14E-49	0.997838496	0.455	0.06	Smooth Muscle Cells	Yes
ARID5A	4.03E-49	0.760216309	0.283	0.021	Smooth Muscle Cells	No
FAM162B	1.31E-48	0.788529071	0.434	0.051	Smooth Muscle Cells	No
CSRP1	3.04E-48	1.01769949	0.515	0.076	Smooth Muscle Cells	No
UBA2	1.24E-47	0.96677422	0.515	0.077	Smooth Muscle Cells	No
NOTCH3	1.02E-46	0.649852494	0.636	0.112	Smooth Muscle Cells	Yes
ARHGEF25	4.05E-45	0.700836052	0.253	0.018	Smooth Muscle Cells	Yes
MIR145	2.60E-44	0.67864533	0.273	0.022	Smooth Muscle Cells	No
LPP	4.01E-43	0.960503292	0.606	0.115	Smooth Muscle Cells	Yes
ACTN1	1.06E-41	0.713225729	0.404	0.054	Smooth Muscle Cells	Yes
IGFBP5	1.15E-41	0.977979208	0.98	0.292	Smooth Muscle Cells	No
MT-CO1	2.28E-41	0.904022913	1	0.864	Smooth Muscle Cells	No
GADD45B	4.46E-41	1.63199086	0.626	0.146	Smooth Muscle Cells	No
MRVI1	1.37E-40	0.720202622	0.253	0.021	Smooth Muscle Cells	No
ILK	1.89E-40	0.928027815	0.677	0.15	Smooth Muscle Cells	Yes
RBPMS	9.62E-39	0.671219892	0.404	0.056	Smooth Muscle Cells	No
MGST3	1.97E-38	1.188946274	0.899	0.358	Smooth Muscle Cells	No
ARPC1A	4.47E-38	0.92107488	0.545	0.107	Smooth Muscle Cells	No
MFGE8	5.83E-38	0.715995213	0.626	0.129	Smooth Muscle Cells	Yes
ACTB	2.71E-37	0.874980427	1	0.819	Smooth Muscle Cells	Yes
MYL6	2.98E-37	1.021258956	1	0.692	Smooth Muscle Cells	No
PPP1R15A	3.01E-37	1.035456727	0.485	0.09	Smooth Muscle Cells	No
COX7A2	1.49E-36	1.102589233	0.96	0.538	Smooth Muscle Cells	No
S100A4	2.65E-36	1.064075625	0.98	0.455	Smooth Muscle Cells	No
CALM2	1.74E-35	0.915724151	0.99	0.582	Smooth Muscle Cells	Yes
RGS5	1.95E-35	0.442089869	0.636	0.132	Smooth Muscle Cells	Yes
COX8A	1.99E-34	0.93062198	0.778	0.223	Smooth Muscle Cells	No
SELM	2.53E-34	1.06191918	0.768	0.238	Smooth Muscle Cells	No
ITM2C	5.36E-33	0.872045661	0.465	0.088	Smooth Muscle Cells	Yes
ZFHX3	2.40E-32	0.767737482	0.313	0.042	Smooth Muscle Cells	No
PKIG	8.99E-32	0.770680307	0.394	0.066	Smooth Muscle Cells	No
FILIP1L	1.38E-31	0.753833224	0.414	0.072	Smooth Muscle Cells	No
ENTPD1	3.34E-31	0.676768539	0.263	0.031	Smooth Muscle Cells	Yes
SH3BGRL	3.57E-31	0.971722379	0.798	0.281	Smooth Muscle Cells	No
CAMTA1	8.77E-31	0.868099526	0.677	0.188	Smooth Muscle Cells	No
NR2F2	9.36E-31	0.603060669	0.535	0.113	Smooth Muscle Cells	No
NDUFB7	2.91E-30	0.756851685	0.838	0.282	Smooth Muscle Cells	No
ATF3	7.51E-30	0.869600112	0.293	0.041	Smooth Muscle Cells	No
PDLIM7	1.67E-29	0.745449205	0.333	0.051	Smooth Muscle Cells	No
EFHD1	3.70E-29	0.781839293	0.444	0.089	Smooth Muscle Cells	No
GBP2	1.87E-28	0.803752415	0.374	0.067	Smooth Muscle Cells	No
PDLIM3	2.85E-28	0.727823359	0.303	0.045	Smooth Muscle Cells	No
LDHB	5.30E-28	0.834311719	0.818	0.287	Smooth Muscle Cells	No
C7orf50	2.63E-27	0.585254773	0.364	0.064	Smooth Muscle Cells	No
MAP1B	2.84E-27	0.88416395	0.475	0.109	Smooth Muscle Cells	Yes
COX7B	3.25E-27	0.946151819	0.808	0.319	Smooth Muscle Cells	No
MOB2	5.16E-27	0.538978415	0.293	0.043	Smooth Muscle Cells	No
SEPW1	8.87E-27	0.779806566	0.747	0.244	Smooth Muscle Cells	No
PTK2	2.27E-26	0.616166819	0.384	0.072	Smooth Muscle Cells	Yes
ARID5B	1.10E-25	0.744753649	0.465	0.107	Smooth Muscle Cells	No
CSRP2	1.50E-25	0.863333105	0.424	0.094	Smooth Muscle Cells	No
ATP5G3	2.23E-25	0.800856942	0.778	0.288	Smooth Muscle Cells	No
CPE	2.27E-25	0.402138469	0.495	0.111	Smooth Muscle Cells	Yes
UQCRB	2.81E-25	0.82262987	0.859	0.364	Smooth Muscle Cells	No
CD9	4.23E-25	0.662508788	0.808	0.275	Smooth Muscle Cells	Yes
VDAC2	5.99E-25	0.825420956	0.687	0.226	Smooth Muscle Cells	No
SLC25A6	1.22E-24	0.783428693	0.788	0.299	Smooth Muscle Cells	No
SLC25A5	1.68E-24	0.790590252	0.727	0.247	Smooth Muscle Cells	Yes
CCL2	2.73E-24	0.887597381	0.323	0.059	Smooth Muscle Cells	No
ROCK1	3.01E-24	0.539121415	0.343	0.063	Smooth Muscle Cells	Yes
KANK2	5.54E-24	0.692481059	0.343	0.066	Smooth Muscle Cells	No
CAPZA2	7.22E-24	0.65114118	0.687	0.216	Smooth Muscle Cells	No
MT-CO2	1.18E-23	0.464200983	1	0.963	Smooth Muscle Cells	No
PLAC9	1.27E-23	0.410690886	0.818	0.249	Smooth Muscle Cells	No
COX7C	1.39E-23	0.719535026	0.939	0.605	Smooth Muscle Cells	No
COX6C	2.96E-23	0.705591264	0.98	0.656	Smooth Muscle Cells	No
TSC22D1	3.29E-23	0.902739512	0.798	0.302	Smooth Muscle Cells	No
CCND1	5.71E-23	0.41210544	0.253	0.037	Smooth Muscle Cells	No
COX5B	6.98E-23	0.750577589	0.838	0.366	Smooth Muscle Cells	No
CCNI	7.53E-23	0.816438232	0.768	0.303	Smooth Muscle Cells	No
CNN3	8.98E-23	0.627983246	0.737	0.243	Smooth Muscle Cells	No
AIG1	9.42E-23	0.524245811	0.303	0.054	Smooth Muscle Cells	Yes
C2orf40	1.16E-22	0.723042251	0.343	0.067	Smooth Muscle Cells	No
HES1	1.45E-22	0.598975576	0.566	0.163	Smooth Muscle Cells	No
JAG1	2.37E-22	0.63320262	0.354	0.072	Smooth Muscle Cells	Yes
TGFB1I1	3.18E-22	0.676370692	0.313	0.059	Smooth Muscle Cells	Yes
CRYAB	7.01E-22	0.645669733	0.535	0.15	Smooth Muscle Cells	Yes
FOS	7.08E-22	0.550881352	0.778	0.274	Smooth Muscle Cells	No
COX14	9.01E-22	0.691893678	0.414	0.098	Smooth Muscle Cells	No
COX7A1	1.15E-21	0.644015963	0.828	0.33	Smooth Muscle Cells	No
TNS1	1.25E-21	0.600048317	0.434	0.105	Smooth Muscle Cells	No
ARPC5	1.76E-21	0.708954572	0.626	0.205	Smooth Muscle Cells	No
WDR1	5.68E-21	0.695113077	0.384	0.09	Smooth Muscle Cells	Yes
PDCL3	6.88E-21	0.573093429	0.303	0.058	Smooth Muscle Cells	No
H1F0	1.14E-20	0.691881324	0.535	0.158	Smooth Muscle Cells	No
CYSTM1	1.28E-20	0.584028477	0.404	0.097	Smooth Muscle Cells	Yes
UQCR11.1	1.33E-20	0.693794594	0.848	0.401	Smooth Muscle Cells	No
MT-CO3	1.66E-20	0.59433776	1	0.795	Smooth Muscle Cells	No
TINAGL1	4.53E-20	0.462855113	0.475	0.122	Smooth Muscle Cells	No
MAGED2	6.02E-20	0.557661589	0.475	0.129	Smooth Muscle Cells	No
UQCRH	1.28E-19	0.763943961	0.758	0.309	Smooth Muscle Cells	No
BCAM	1.45E-19	0.340921729	0.505	0.136	Smooth Muscle Cells	Yes
SERPINI1	1.73E-19	0.315277473	0.293	0.055	Smooth Muscle Cells	No
HIGD1B	1.86E-19	0.295454724	0.313	0.062	Smooth Muscle Cells	No
BAG1	1.93E-19	0.761308418	0.354	0.085	Smooth Muscle Cells	No
CBWD1	6.98E-19	0.511356901	0.303	0.064	Smooth Muscle Cells	No
PRKCDBP	1.09E-18	0.744290661	0.545	0.183	Smooth Muscle Cells	No
PTMS	1.57E-18	0.596212169	0.566	0.181	Smooth Muscle Cells	No
FXYD1	1.59E-18	0.616060132	0.515	0.158	Smooth Muscle Cells	Yes
MPRIP	1.66E-18	0.478528293	0.343	0.078	Smooth Muscle Cells	No
VIM	2.32E-18	0.641635867	0.96	0.543	Smooth Muscle Cells	Yes
SNRK	2.52E-18	0.441096326	0.323	0.07	Smooth Muscle Cells	No
AXL	2.98E-18	0.618901254	0.364	0.089	Smooth Muscle Cells	Yes
MEF2C	3.61E-18	0.481208664	0.919	0.376	Smooth Muscle Cells	No
YBX1	5.45E-18	0.697083518	0.879	0.44	Smooth Muscle Cells	No
MPC1	1.02E-17	0.625978378	0.455	0.135	Smooth Muscle Cells	No
GAPDH	1.11E-17	0.701026955	0.919	0.504	Smooth Muscle Cells	Yes
NDUFB10	2.32E-17	0.511626784	0.596	0.203	Smooth Muscle Cells	No
CPM	2.41E-17	0.260326117	0.253	0.047	Smooth Muscle Cells	Yes
ITIH5	3.32E-17	0.435536193	0.364	0.089	Smooth Muscle Cells	No
CYCS	3.64E-17	0.808236448	0.465	0.145	Smooth Muscle Cells	No
ATP5B	6.60E-17	0.570862254	0.737	0.307	Smooth Muscle Cells	No
TPI1	6.60E-17	0.560364776	0.667	0.265	Smooth Muscle Cells	No
PPP1CB	9.77E-17	0.480265077	0.343	0.086	Smooth Muscle Cells	Yes
TAX1BP1	9.85E-17	0.48293313	0.556	0.184	Smooth Muscle Cells	No
7-Sep	1.26E-16	0.634356978	0.859	0.456	Smooth Muscle Cells	No
RAP1A	1.95E-16	0.46965752	0.455	0.134	Smooth Muscle Cells	Yes
CRIM1	3.37E-16	0.316020536	0.455	0.133	Smooth Muscle Cells	Yes
CYC1	3.51E-16	0.582572078	0.465	0.146	Smooth Muscle Cells	No
HMGN2	4.10E-16	0.584987513	0.657	0.256	Smooth Muscle Cells	No
IGFBP7	4.79E-16	0.480253716	0.949	0.523	Smooth Muscle Cells	No
CAP1	6.06E-16	0.539011621	0.667	0.261	Smooth Muscle Cells	Yes
JUNB	7.76E-16	0.488508384	0.808	0.367	Smooth Muscle Cells	No
FTH1	9.20E-16	0.362959717	1	0.88	Smooth Muscle Cells	No
NDUFB8.1	1.11E-15	0.556165107	0.586	0.221	Smooth Muscle Cells	No
NDUFA5	1.19E-15	0.561817758	0.505	0.171	Smooth Muscle Cells	No
TCP1	1.49E-15	0.459773974	0.364	0.099	Smooth Muscle Cells	No
SPARCL1	1.84E-15	0.560711577	0.99	0.752	Smooth Muscle Cells	No
PPDPF	2.00E-15	0.546509945	0.768	0.342	Smooth Muscle Cells	No
YWHAQ	2.30E-15	0.562607118	0.596	0.231	Smooth Muscle Cells	No
ATP5L	3.01E-15	0.551009629	0.899	0.548	Smooth Muscle Cells	No
ACTN4	6.18E-15	0.373181171	0.444	0.135	Smooth Muscle Cells	No
UBE2V2	7.31E-15	0.512600583	0.394	0.117	Smooth Muscle Cells	No
GHITM	7.82E-15	0.505040129	0.515	0.178	Smooth Muscle Cells	No
CHURC1	8.08E-15	0.483860882	0.657	0.265	Smooth Muscle Cells	No
STRAP	9.14E-15	0.446422199	0.414	0.126	Smooth Muscle Cells	No
ATP5O	9.63E-15	0.568863698	0.707	0.308	Smooth Muscle Cells	No
LINC00998	1.27E-14	0.515559746	0.303	0.077	Smooth Muscle Cells	No
ZYX	1.58E-14	0.488390062	0.313	0.081	Smooth Muscle Cells	No
PCNP	1.71E-14	0.495537707	0.414	0.13	Smooth Muscle Cells	No
MT-ND1	1.90E-14	0.491959808	0.99	0.782	Smooth Muscle Cells	No
VCL	2.08E-14	0.384820709	0.293	0.072	Smooth Muscle Cells	Yes
RAB13	2.29E-14	0.399726141	0.283	0.068	Smooth Muscle Cells	Yes
UQCRQ	2.38E-14	0.52523715	0.657	0.275	Smooth Muscle Cells	No
PEBP1	2.75E-14	0.53269551	0.667	0.278	Smooth Muscle Cells	No
RPL5	3.08E-14	0.471280623	0.97	0.607	Smooth Muscle Cells	No
NDUFA6	3.11E-14	0.551315483	0.394	0.121	Smooth Muscle Cells	No
NTN4	3.15E-14	0.54755903	0.273	0.066	Smooth Muscle Cells	Yes
LMO4	3.20E-14	0.448886021	0.343	0.095	Smooth Muscle Cells	No
MT-ND4	3.56E-14	0.435517353	1	0.833	Smooth Muscle Cells	No
NDUFS5	4.09E-14	0.571398897	0.788	0.378	Smooth Muscle Cells	No
ATP5D	4.29E-14	0.482245937	0.667	0.279	Smooth Muscle Cells	No
GBAS	4.95E-14	0.526343115	0.323	0.09	Smooth Muscle Cells	No
SDHD	5.39E-14	0.503227062	0.596	0.23	Smooth Muscle Cells	No
HIGD2A	5.59E-14	0.428227208	0.475	0.158	Smooth Muscle Cells	No
UQCRFS1	5.94E-14	0.613077672	0.485	0.172	Smooth Muscle Cells	Yes
COX6B1	6.84E-14	0.512290279	0.818	0.391	Smooth Muscle Cells	No
UQCRC1	9.95E-14	0.488355539	0.303	0.08	Smooth Muscle Cells	No
RPL14	1.11E-13	0.467419208	0.99	0.708	Smooth Muscle Cells	No
MRPS36	1.21E-13	0.379464808	0.394	0.12	Smooth Muscle Cells	No
RPLP1	1.33E-13	0.416576367	1	0.813	Smooth Muscle Cells	No
SLIRP	1.34E-13	0.533265701	0.828	0.428	Smooth Muscle Cells	No
MAP3K13	1.36E-13	0.536209016	0.293	0.077	Smooth Muscle Cells	No
COX4I1	1.51E-13	0.53398392	0.808	0.4	Smooth Muscle Cells	No
OPTN	1.59E-13	0.439624894	0.273	0.068	Smooth Muscle Cells	No
RBBP7	1.83E-13	0.400653212	0.414	0.131	Smooth Muscle Cells	No
NDUFV2	1.96E-13	0.501952371	0.495	0.177	Smooth Muscle Cells	No
MT-ATP6	2.09E-13	0.419043576	1	0.779	Smooth Muscle Cells	No
NDUFA1	2.22E-13	0.487984183	0.879	0.488	Smooth Muscle Cells	No
ANAPC16	2.24E-13	0.411406705	0.576	0.218	Smooth Muscle Cells	No
CNBP	2.63E-13	0.476507463	0.788	0.382	Smooth Muscle Cells	No
PLP2	3.50E-13	0.580394186	0.343	0.103	Smooth Muscle Cells	Yes
ALDOA	4.03E-13	0.493799557	0.667	0.282	Smooth Muscle Cells	No
SELK	5.08E-13	0.409840861	0.616	0.246	Smooth Muscle Cells	No
ANP32B	5.34E-13	0.402882816	0.323	0.092	Smooth Muscle Cells	No
PGAM1	7.32E-13	0.498809174	0.455	0.163	Smooth Muscle Cells	No
SKP1	7.45E-13	0.48907878	0.889	0.537	Smooth Muscle Cells	No
ANXA6	7.89E-13	0.402331435	0.283	0.074	Smooth Muscle Cells	No
CRIP2	8.10E-13	0.391160513	0.535	0.197	Smooth Muscle Cells	No
BRK1	9.87E-13	0.491646478	0.788	0.392	Smooth Muscle Cells	No
JUN	1.09E-12	0.570727939	0.747	0.382	Smooth Muscle Cells	No
RPL41	1.38E-12	0.359554954	1	0.949	Smooth Muscle Cells	No
PTMA	1.43E-12	0.441188949	0.99	0.767	Smooth Muscle Cells	No
HIST1H4C	1.46E-12	0.378247622	0.515	0.191	Smooth Muscle Cells	No
LMNA	1.54E-12	0.441044432	0.545	0.21	Smooth Muscle Cells	No
ATP5I	1.60E-12	0.428436026	0.828	0.418	Smooth Muscle Cells	No
RPL7	1.88E-12	0.363239658	1	0.86	Smooth Muscle Cells	No
NPM1	2.34E-12	0.434417282	0.889	0.45	Smooth Muscle Cells	No
SIVA1	2.46E-12	0.411117651	0.424	0.147	Smooth Muscle Cells	No
EID1	2.87E-12	0.518315174	0.778	0.404	Smooth Muscle Cells	No
GTF3C6	3.03E-12	0.428596687	0.273	0.073	Smooth Muscle Cells	No
USMG5	3.22E-12	0.492827828	0.828	0.465	Smooth Muscle Cells	No
RPL15	3.32E-12	0.443430812	0.99	0.746	Smooth Muscle Cells	No
MT1M	3.92E-12	0.443937785	0.323	0.097	Smooth Muscle Cells	No
ITGB1	3.99E-12	0.329608577	0.697	0.308	Smooth Muscle Cells	Yes
ISCU	4.27E-12	0.453225336	0.566	0.23	Smooth Muscle Cells	No
AK1	4.77E-12	0.500901332	0.283	0.08	Smooth Muscle Cells	Yes
LSM5	5.00E-12	0.404062403	0.505	0.186	Smooth Muscle Cells	No
CCDC107	5.41E-12	0.455695812	0.323	0.097	Smooth Muscle Cells	No
PHPT1	5.66E-12	0.45426318	0.485	0.183	Smooth Muscle Cells	No
MFF	5.86E-12	0.41898491	0.273	0.075	Smooth Muscle Cells	No
SGCE	7.60E-12	0.519171759	0.343	0.108	Smooth Muscle Cells	Yes
PARL	1.18E-11	0.402162967	0.303	0.089	Smooth Muscle Cells	No
METTL5	1.23E-11	0.413463732	0.313	0.094	Smooth Muscle Cells	No
CYB5R3	1.59E-11	0.369132224	0.535	0.213	Smooth Muscle Cells	No
NDUFB9	1.64E-11	0.443736773	0.515	0.208	Smooth Muscle Cells	No
PKM	2.34E-11	0.467454938	0.434	0.163	Smooth Muscle Cells	No
PRDX3	2.49E-11	0.49433562	0.354	0.119	Smooth Muscle Cells	No
PFDN5	2.54E-11	0.438492907	0.99	0.655	Smooth Muscle Cells	No
ARPC2	3.21E-11	0.439223088	0.677	0.314	Smooth Muscle Cells	Yes
RPL6	3.65E-11	0.362975308	1	0.761	Smooth Muscle Cells	No
TCEA1	3.69E-11	0.439819678	0.313	0.097	Smooth Muscle Cells	No
COX20	4.74E-11	0.420675995	0.263	0.074	Smooth Muscle Cells	No
NDUFA13	5.77E-11	0.329170798	0.646	0.292	Smooth Muscle Cells	No
MRPL32	5.86E-11	0.328610622	0.313	0.095	Smooth Muscle Cells	No
RSU1	7.23E-11	0.26168357	0.374	0.124	Smooth Muscle Cells	No
NPTN	7.37E-11	0.364130414	0.354	0.118	Smooth Muscle Cells	Yes
DBI	7.93E-11	0.503450207	0.646	0.302	Smooth Muscle Cells	No
NDUFB2	9.72E-11	0.448223524	0.525	0.22	Smooth Muscle Cells	No
SPCS1	1.00E-10	0.375787797	0.626	0.274	Smooth Muscle Cells	No
MRPL33	1.11E-10	0.388415559	0.737	0.344	Smooth Muscle Cells	No
DYNLT1	1.18E-10	0.460195219	0.444	0.175	Smooth Muscle Cells	No
COX17	1.39E-10	0.429819614	0.455	0.175	Smooth Muscle Cells	No
PRDX2	1.48E-10	0.418140709	0.465	0.185	Smooth Muscle Cells	No
FAM162A	1.49E-10	0.410851548	0.374	0.131	Smooth Muscle Cells	No
TMEM230	1.96E-10	0.449732346	0.404	0.152	Smooth Muscle Cells	No
MT2A	1.96E-10	0.351345201	0.788	0.402	Smooth Muscle Cells	No
VDAC3	1.99E-10	0.468973867	0.475	0.191	Smooth Muscle Cells	No
MT1E	2.34E-10	0.504087243	0.333	0.115	Smooth Muscle Cells	No
EPS8	2.53E-10	0.353301718	0.263	0.076	Smooth Muscle Cells	Yes
ATP5A1	2.61E-10	0.496943231	0.556	0.257	Smooth Muscle Cells	No
KLHL42	2.70E-10	0.313212568	0.293	0.092	Smooth Muscle Cells	No
NDUFA8	2.88E-10	0.420600517	0.263	0.078	Smooth Muscle Cells	No
ATP5C1	2.95E-10	0.4349551	0.646	0.31	Smooth Muscle Cells	No
DCTN2	3.06E-10	0.353620878	0.323	0.107	Smooth Muscle Cells	No
ATP5F1	4.04E-10	0.491782432	0.485	0.206	Smooth Muscle Cells	No
MT-ND2	4.33E-10	0.379639166	0.97	0.708	Smooth Muscle Cells	No
BBX	4.35E-10	0.455652242	0.354	0.125	Smooth Muscle Cells	No
FHL1	4.74E-10	0.288209204	0.354	0.12	Smooth Muscle Cells	Yes
COX6A1	5.56E-10	0.438671788	0.515	0.224	Smooth Muscle Cells	No
UBE2D2	5.70E-10	0.307926788	0.444	0.171	Smooth Muscle Cells	No
RPS4X	6.48E-10	0.299036814	1	0.832	Smooth Muscle Cells	No
CD151	6.71E-10	0.265788216	0.424	0.16	Smooth Muscle Cells	Yes
RPS25	6.71E-10	0.302817477	1	0.861	Smooth Muscle Cells	No
ATP5H	6.97E-10	0.431252189	0.636	0.301	Smooth Muscle Cells	No
GTF3A	6.97E-10	0.410029368	0.374	0.138	Smooth Muscle Cells	No
ITGB1BP1	8.53E-10	0.364633257	0.444	0.175	Smooth Muscle Cells	Yes
RANBP1	9.29E-10	0.308687721	0.475	0.193	Smooth Muscle Cells	No
IAH1	1.14E-09	0.430270069	0.303	0.102	Smooth Muscle Cells	No
TMEM14C	1.24E-09	0.378802271	0.455	0.186	Smooth Muscle Cells	No
ECH1	1.30E-09	0.552373074	0.313	0.111	Smooth Muscle Cells	No
CSDE1	1.44E-09	0.368781562	0.535	0.23	Smooth Muscle Cells	Yes
CHMP4A	1.57E-09	0.295981595	0.303	0.1	Smooth Muscle Cells	Yes
MINOS1	2.30E-09	0.328202656	0.586	0.272	Smooth Muscle Cells	No
C7orf55-LUC7L2	2.57E-09	0.25532518	0.273	0.086	Smooth Muscle Cells	No
UGP2	2.64E-09	0.30237758	0.354	0.128	Smooth Muscle Cells	No
MT-ND4L	2.70E-09	0.3263344	0.717	0.361	Smooth Muscle Cells	No
CNIH4	2.75E-09	0.435825438	0.283	0.093	Smooth Muscle Cells	No
RPL3	2.76E-09	0.305926169	0.98	0.701	Smooth Muscle Cells	No
ZFYVE21	3.11E-09	0.33597559	0.394	0.151	Smooth Muscle Cells	No
RPS3A	3.20E-09	0.273518169	1	0.802	Smooth Muscle Cells	No
TSPAN3	3.26E-09	0.4785233	0.283	0.096	Smooth Muscle Cells	Yes
PHB	3.71E-09	0.322970347	0.283	0.093	Smooth Muscle Cells	Yes
HNRNPA1	3.78E-09	0.383407406	0.859	0.478	Smooth Muscle Cells	No
EIF3L	4.35E-09	0.348227652	0.566	0.256	Smooth Muscle Cells	No
NDUFB11	5.25E-09	0.340177913	0.414	0.164	Smooth Muscle Cells	No
STOML2	5.95E-09	0.303219677	0.253	0.08	Smooth Muscle Cells	Yes
PGRMC1	6.06E-09	0.268011848	0.313	0.108	Smooth Muscle Cells	Yes
TBCA	6.53E-09	0.391826286	0.576	0.278	Smooth Muscle Cells	No
SBDS	6.71E-09	0.368376271	0.485	0.211	Smooth Muscle Cells	No
CALM3	7.25E-09	0.384446745	0.263	0.086	Smooth Muscle Cells	Yes
MDH1	7.33E-09	0.371869663	0.374	0.144	Smooth Muscle Cells	No
DYNLRB1	7.36E-09	0.33772304	0.374	0.144	Smooth Muscle Cells	No
TIMMDC1	8.24E-09	0.276270908	0.263	0.084	Smooth Muscle Cells	No
SNX3	8.62E-09	0.359154104	0.596	0.282	Smooth Muscle Cells	No
COPS8	9.35E-09	0.272861906	0.253	0.08	Smooth Muscle Cells	No
MAF1	1.08E-08	0.290987431	0.273	0.09	Smooth Muscle Cells	Yes
EIF3H	1.15E-08	0.537597214	0.424	0.188	Smooth Muscle Cells	No
LITAF	1.18E-08	0.359629611	0.303	0.106	Smooth Muscle Cells	Yes
PARK7	1.29E-08	0.313434204	0.677	0.331	Smooth Muscle Cells	Yes
SLC25A3	1.40E-08	0.366345866	0.677	0.346	Smooth Muscle Cells	Yes
ATP5G2	2.07E-08	0.383799268	0.758	0.435	Smooth Muscle Cells	No
BTF3L4	2.22E-08	0.272523269	0.273	0.091	Smooth Muscle Cells	No
RCN2	2.26E-08	0.312281534	0.323	0.12	Smooth Muscle Cells	No
COPS6	2.41E-08	0.290369967	0.364	0.142	Smooth Muscle Cells	No
DEK	2.74E-08	0.389853172	0.313	0.118	Smooth Muscle Cells	No
UBB	2.78E-08	0.297047882	0.798	0.455	Smooth Muscle Cells	Yes
UQCRC2	2.91E-08	0.266487233	0.444	0.192	Smooth Muscle Cells	No
REEP3	3.28E-08	0.294433238	0.404	0.168	Smooth Muscle Cells	No
MRPL18	3.36E-08	0.41652738	0.273	0.097	Smooth Muscle Cells	No
CRTAP	3.58E-08	0.397316339	0.263	0.091	Smooth Muscle Cells	No
C1orf43	3.82E-08	0.32844916	0.333	0.128	Smooth Muscle Cells	No
CHMP4B	3.90E-08	0.287404724	0.253	0.084	Smooth Muscle Cells	Yes
PPIG	4.25E-08	0.305787719	0.434	0.182	Smooth Muscle Cells	No
C11orf73	4.48E-08	0.275935336	0.273	0.094	Smooth Muscle Cells	No
AP2M1	4.82E-08	0.272891847	0.394	0.164	Smooth Muscle Cells	Yes
MRPL23	5.00E-08	0.254720511	0.253	0.084	Smooth Muscle Cells	No
NUPR1	5.12E-08	0.300789042	0.444	0.188	Smooth Muscle Cells	No
RABGAP1	5.27E-08	0.269265449	0.263	0.091	Smooth Muscle Cells	No
ATPIF1	5.34E-08	0.258287469	0.444	0.193	Smooth Muscle Cells	No
PTGES3	5.83E-08	0.304603251	0.505	0.229	Smooth Muscle Cells	No
UQCR10	6.12E-08	0.296127116	0.576	0.27	Smooth Muscle Cells	No
BEX4	6.28E-08	0.380231735	0.303	0.113	Smooth Muscle Cells	No
PSMB6	7.25E-08	0.282027926	0.404	0.168	Smooth Muscle Cells	No
KIF5B	7.30E-08	0.305196825	0.354	0.142	Smooth Muscle Cells	No
NDUFS6	8.62E-08	0.261165514	0.384	0.158	Smooth Muscle Cells	No
NDUFS7	9.33E-08	0.283070662	0.374	0.154	Smooth Muscle Cells	Yes
MT-CYB	1.01E-07	0.307267793	0.939	0.784	Smooth Muscle Cells	No
RPL10A	1.02E-07	0.262212558	0.848	0.478	Smooth Muscle Cells	No
DDT	1.03E-07	0.372270674	0.263	0.095	Smooth Muscle Cells	No
RPS7	1.05E-07	0.327088274	0.929	0.657	Smooth Muscle Cells	No
TOMM22	1.08E-07	0.287743876	0.263	0.093	Smooth Muscle Cells	No
RPL4	1.10E-07	0.318126149	0.747	0.399	Smooth Muscle Cells	No
RPL7A	1.14E-07	0.357183515	0.848	0.488	Smooth Muscle Cells	No
RAN	1.19E-07	0.310139492	0.596	0.292	Smooth Muscle Cells	No
NDUFAB1	1.19E-07	0.439743078	0.354	0.15	Smooth Muscle Cells	No
MORF4L1	1.31E-07	0.260453639	0.687	0.346	Smooth Muscle Cells	No
GTF2A2	1.36E-07	0.276511071	0.354	0.143	Smooth Muscle Cells	No
EGR1	1.46E-07	0.359707631	0.263	0.095	Smooth Muscle Cells	No
SLC38A2	1.49E-07	0.264516977	0.323	0.126	Smooth Muscle Cells	Yes
LDHA	1.52E-07	0.254090469	0.606	0.294	Smooth Muscle Cells	No
NDUFS4	1.84E-07	0.313919904	0.444	0.198	Smooth Muscle Cells	No
NDUFB3	2.13E-07	0.259625019	0.465	0.212	Smooth Muscle Cells	No
IDS	2.24E-07	0.290261482	0.253	0.09	Smooth Muscle Cells	No
CSNK1A1	2.27E-07	0.250271169	0.303	0.117	Smooth Muscle Cells	No
CCT7	2.37E-07	0.320133184	0.283	0.107	Smooth Muscle Cells	No
EIF3K	2.94E-07	0.320784167	0.525	0.261	Smooth Muscle Cells	No
IK	3.17E-07	0.297365231	0.394	0.171	Smooth Muscle Cells	No
RPL36AL	3.45E-07	0.314023577	0.879	0.55	Smooth Muscle Cells	Yes
NGFRAP1	4.45E-07	0.307137856	0.444	0.206	Smooth Muscle Cells	No
RPL37A	4.70E-07	0.262650553	1	0.766	Smooth Muscle Cells	No
COMMD6	4.73E-07	0.352223162	0.707	0.402	Smooth Muscle Cells	No
NCOR1	5.02E-07	0.331450916	0.384	0.172	Smooth Muscle Cells	No
NUDC	5.28E-07	0.270179985	0.343	0.142	Smooth Muscle Cells	No
TMED2	5.30E-07	0.305607075	0.485	0.233	Smooth Muscle Cells	No
TSPO	6.18E-07	0.26165849	0.293	0.115	Smooth Muscle Cells	No
RPS5	6.54E-07	0.317784676	0.929	0.581	Smooth Muscle Cells	No
RPS27L	7.03E-07	0.268523272	0.747	0.412	Smooth Muscle Cells	No
SOD1	7.04E-07	0.290573991	0.586	0.301	Smooth Muscle Cells	Yes
ADI1	7.34E-07	0.278318557	0.303	0.121	Smooth Muscle Cells	Yes
AURKAIP1	7.50E-07	0.306603471	0.303	0.122	Smooth Muscle Cells	No
ERGIC2	8.47E-07	0.324701871	0.253	0.095	Smooth Muscle Cells	No
C14orf2	8.52E-07	0.366656692	0.747	0.449	Smooth Muscle Cells	No
C19orf70	9.35E-07	0.30972168	0.394	0.18	Smooth Muscle Cells	No
PNRC1	9.83E-07	0.310968573	0.394	0.179	Smooth Muscle Cells	No
NDUFS8	1.07E-06	0.305240239	0.283	0.112	Smooth Muscle Cells	No
RPL23	1.10E-06	0.269532588	0.838	0.484	Smooth Muscle Cells	No
RSL24D1	1.14E-06	0.273655714	0.505	0.248	Smooth Muscle Cells	No
NSA2	1.46E-06	0.323056774	0.273	0.108	Smooth Muscle Cells	No
BUD31	1.47E-06	0.266768313	0.303	0.125	Smooth Muscle Cells	No
EIF1B	1.94E-06	0.271549403	0.384	0.174	Smooth Muscle Cells	No
SHFM1	1.96E-06	0.265573359	0.818	0.502	Smooth Muscle Cells	No
NDUFA10	2.04E-06	0.275864523	0.253	0.098	Smooth Muscle Cells	No
MT-ND3	2.41E-06	0.258106688	0.899	0.553	Smooth Muscle Cells	No
FIS1	2.70E-06	0.293389195	0.384	0.18	Smooth Muscle Cells	No
ZFP36	2.71E-06	0.32920896	0.586	0.329	Smooth Muscle Cells	No
SAP18	2.79E-06	0.279300854	0.616	0.354	Smooth Muscle Cells	No
COX5A	2.82E-06	0.340605326	0.303	0.13	Smooth Muscle Cells	No
RPL9	3.07E-06	0.250002951	0.97	0.8	Smooth Muscle Cells	No
FAU	3.17E-06	0.276445793	0.97	0.705	Smooth Muscle Cells	No
TPRKB	3.50E-06	0.275217839	0.293	0.122	Smooth Muscle Cells	No
RPL8	4.37E-06	0.272310515	0.939	0.677	Smooth Muscle Cells	No
PSMC1	4.53E-06	0.250269702	0.313	0.135	Smooth Muscle Cells	No
UBL5	6.03E-06	0.332456628	0.596	0.333	Smooth Muscle Cells	No
SF3B2	6.44E-06	0.292612024	0.273	0.115	Smooth Muscle Cells	No
BTG2	8.08E-06	0.375968916	0.263	0.111	Smooth Muscle Cells	No
GS1-251I9.4	9.19E-06	0.270232057	0.283	0.122	Smooth Muscle Cells	No
BTF3	1.07E-05	0.264344847	0.899	0.625	Smooth Muscle Cells	No
ATP6V1G1	0.000147178	0.259868492	0.576	0.356	Smooth Muscle Cells	Yes
C6orf48	0.000268296	0.310699034	0.263	0.13	Smooth Muscle Cells	No
DDAH2	0.000281598	0.291806609	0.273	0.135	Smooth Muscle Cells	No
DARC	0	2.322054344	0.576	0.004	PCV Endothelial Cells	No
CCL14	3.69E-179	1.101805007	0.353	0.003	PCV Endothelial Cells	No
PLVAP	1.64E-160	1.44570503	0.604	0.034	PCV Endothelial Cells	Yes
PLAT	3.38E-151	1.618732377	0.532	0.028	PCV Endothelial Cells	No
HLA-DQA1	7.99E-136	1.363098498	0.518	0.029	PCV Endothelial Cells	Yes
RAMP3	2.23E-121	1.446881604	0.568	0.044	PCV Endothelial Cells	Yes
HLA-DPB1	7.05E-67	1.101181749	0.82	0.175	PCV Endothelial Cells	Yes
ECSCR	6.64E-64	0.921789939	0.568	0.085	PCV Endothelial Cells	Yes
PERP	2.31E-58	0.831898525	0.259	0.019	PCV Endothelial Cells	Yes
NOSTRIN	7.19E-58	0.858442172	0.432	0.056	PCV Endothelial Cells	Yes
HLA-DQB1	2.12E-55	0.73576176	0.388	0.046	PCV Endothelial Cells	Yes
JAM2	2.02E-53	0.801510705	0.576	0.102	PCV Endothelial Cells	Yes
NUAK1	4.36E-51	0.920493811	0.388	0.052	PCV Endothelial Cells	No
ELTD1	7.63E-47	0.74708789	0.626	0.129	PCV Endothelial Cells	No
HLA-DRA	2.94E-46	0.903172907	0.921	0.303	PCV Endothelial Cells	Yes
DUSP23	6.78E-46	0.879574537	0.353	0.048	PCV Endothelial Cells	No
PRCP	2.62E-45	0.825206602	0.511	0.099	PCV Endothelial Cells	Yes
CRHBP	1.84E-44	0.757153801	0.252	0.024	PCV Endothelial Cells	No
PKP4	1.39E-43	0.453572389	0.288	0.032	PCV Endothelial Cells	Yes
CD74	6.43E-43	0.883236747	1	0.414	PCV Endothelial Cells	Yes
PIM3	2.38E-39	0.615208216	0.381	0.062	PCV Endothelial Cells	No
SNHG7	5.25E-39	0.673346106	0.367	0.06	PCV Endothelial Cells	No
TSPAN7	5.95E-39	0.571403942	0.439	0.08	PCV Endothelial Cells	Yes
NPDC1	9.84E-39	0.801557486	0.424	0.079	PCV Endothelial Cells	Yes
HLA-DMA	2.95E-36	0.661852785	0.626	0.16	PCV Endothelial Cells	Yes
LIFR	3.76E-35	0.850608641	0.511	0.117	PCV Endothelial Cells	Yes
HLA-DRB1	4.53E-35	0.71978964	0.856	0.291	PCV Endothelial Cells	Yes
FXYD5	5.02E-35	0.795528105	0.482	0.109	PCV Endothelial Cells	No
NRN1	1.39E-34	0.56040321	0.496	0.108	PCV Endothelial Cells	Yes
C10orf128	1.43E-34	0.571189295	0.273	0.037	PCV Endothelial Cells	No
LMCD1	1.75E-34	0.629624453	0.281	0.04	PCV Endothelial Cells	No
HLA-DPA1	1.83E-34	0.777114639	0.712	0.214	PCV Endothelial Cells	Yes
TMSB4X	4.35E-34	0.659607701	1	0.977	PCV Endothelial Cells	No
PLK2	5.21E-34	0.593631298	0.309	0.048	PCV Endothelial Cells	No
LYST	1.13E-33	0.684343631	0.259	0.035	PCV Endothelial Cells	No
AQP1	8.91E-33	0.441467373	0.878	0.282	PCV Endothelial Cells	Yes
TGFBR2	1.99E-32	0.771837144	0.54	0.144	PCV Endothelial Cells	Yes
GIMAP4	1.87E-31	0.682819297	0.583	0.155	PCV Endothelial Cells	No
CLU	3.74E-31	1.221552983	0.468	0.129	PCV Endothelial Cells	No
IL33	3.78E-31	0.636956636	0.259	0.038	PCV Endothelial Cells	No
ETS2	9.07E-31	0.660344533	0.446	0.102	PCV Endothelial Cells	Yes
RPS15A	3.08E-30	0.522363221	0.978	0.919	PCV Endothelial Cells	No
TSHZ2	3.65E-30	0.634913604	0.381	0.08	PCV Endothelial Cells	No
KCTD12	2.56E-29	0.752882362	0.532	0.151	PCV Endothelial Cells	Yes
RPL34	2.65E-29	0.497300194	0.993	0.962	PCV Endothelial Cells	No
TM4SF18	3.36E-29	0.535815434	0.475	0.114	PCV Endothelial Cells	No
RPL32	3.21E-28	0.482594748	1	0.941	PCV Endothelial Cells	No
ERG	5.11E-28	0.434719565	0.259	0.041	PCV Endothelial Cells	No
AC011526.1	1.01E-27	0.517744703	0.77	0.257	PCV Endothelial Cells	No
SLC2A3	1.70E-27	0.52310173	0.345	0.071	PCV Endothelial Cells	Yes
RPS28	6.33E-27	0.524233517	0.971	0.866	PCV Endothelial Cells	No
RPS6KA2	1.22E-26	0.42893264	0.252	0.041	PCV Endothelial Cells	No
LRRFIP1	1.33E-26	0.627105448	0.388	0.092	PCV Endothelial Cells	Yes
EEF1A1	2.19E-26	0.51116335	0.993	0.871	PCV Endothelial Cells	Yes
FKBP1A	2.33E-26	0.764666521	0.835	0.438	PCV Endothelial Cells	Yes
SMAD1	6.78E-26	0.707855181	0.281	0.052	PCV Endothelial Cells	No
MARCKSL1	1.85E-25	0.371542346	0.388	0.089	PCV Endothelial Cells	Yes
ARL4A	2.20E-25	0.646020065	0.331	0.072	PCV Endothelial Cells	Yes
MAP3K11	2.65E-25	0.384771966	0.281	0.052	PCV Endothelial Cells	No
GIMAP7	4.75E-25	0.547357626	0.705	0.245	PCV Endothelial Cells	No
TM4SF1	3.96E-24	0.476421778	0.842	0.326	PCV Endothelial Cells	Yes
EGLN1	7.77E-24	0.644177118	0.281	0.056	PCV Endothelial Cells	No
PDLIM1	7.86E-24	0.530445479	0.597	0.198	PCV Endothelial Cells	No
IGFBP4	1.80E-23	0.50005585	0.676	0.242	PCV Endothelial Cells	No
CD93	1.85E-23	0.310707953	0.54	0.156	PCV Endothelial Cells	Yes
SOX18	2.26E-23	0.370754392	0.317	0.068	PCV Endothelial Cells	No
EGFL7	2.81E-23	0.30801289	0.655	0.207	PCV Endothelial Cells	No
HSPB1	2.95E-23	0.631965351	0.784	0.347	PCV Endothelial Cells	Yes
CYYR1	5.20E-23	0.347171075	0.345	0.079	PCV Endothelial Cells	No
NPC2	6.15E-23	0.711141261	0.597	0.221	PCV Endothelial Cells	No
AKR1C3	1.22E-22	0.573090138	0.331	0.078	PCV Endothelial Cells	No
MMRN2	1.80E-22	0.383848992	0.446	0.121	PCV Endothelial Cells	No
FLI1	3.66E-22	0.350118341	0.273	0.055	PCV Endothelial Cells	No
GIMAP6	4.14E-22	0.290169627	0.36	0.086	PCV Endothelial Cells	No
IL3RA	4.27E-22	0.426614076	0.259	0.05	PCV Endothelial Cells	Yes
MGST2	5.85E-22	0.454010413	0.532	0.17	PCV Endothelial Cells	Yes
GBP4	5.97E-22	0.435077378	0.309	0.069	PCV Endothelial Cells	No
RPS18	8.19E-22	0.442083693	0.993	0.907	PCV Endothelial Cells	No
WNK1	1.41E-21	0.522402567	0.36	0.09	PCV Endothelial Cells	No
RPS23	2.23E-21	0.461323818	0.971	0.843	PCV Endothelial Cells	No
RPL26	2.42E-21	0.449407754	0.978	0.871	PCV Endothelial Cells	No
ADIRF	4.16E-21	0.581337592	0.899	0.553	PCV Endothelial Cells	No
ID1	4.53E-21	0.379857394	0.619	0.212	PCV Endothelial Cells	No
KIAA1462	5.91E-21	0.262945286	0.281	0.06	PCV Endothelial Cells	No
MYH9	6.01E-21	0.482710053	0.547	0.184	PCV Endothelial Cells	Yes
LDB2	1.08E-20	0.369208251	0.367	0.095	PCV Endothelial Cells	Yes
POLE4	1.32E-20	0.55911293	0.396	0.114	PCV Endothelial Cells	No
S100A10	3.16E-20	0.568952918	0.892	0.556	PCV Endothelial Cells	Yes
SNCG	5.12E-20	0.358798532	0.432	0.125	PCV Endothelial Cells	No
HLA-E	5.15E-20	0.47616457	0.892	0.446	PCV Endothelial Cells	Yes
BCAM	7.44E-20	0.596329656	0.439	0.134	PCV Endothelial Cells	Yes
ANXA4	1.91E-19	0.579836786	0.295	0.073	PCV Endothelial Cells	Yes
SH3BP5	2.89E-19	0.470539714	0.302	0.074	PCV Endothelial Cells	No
ITM2A	3.31E-19	0.635731661	0.691	0.299	PCV Endothelial Cells	Yes
FOXP1	4.80E-19	0.538469967	0.345	0.096	PCV Endothelial Cells	No
CTSC	6.04E-19	0.366427241	0.252	0.054	PCV Endothelial Cells	No
RPS14	6.39E-19	0.40390923	0.986	0.869	PCV Endothelial Cells	No
SOCS3	6.85E-19	0.696874211	0.288	0.073	PCV Endothelial Cells	No
ACTN1	9.75E-19	0.378961008	0.252	0.056	PCV Endothelial Cells	Yes
IL6ST	1.60E-18	0.667136626	0.396	0.123	PCV Endothelial Cells	Yes
S1PR1	2.13E-18	0.351391232	0.302	0.075	PCV Endothelial Cells	Yes
PTPRB	2.22E-18	0.330385101	0.489	0.156	PCV Endothelial Cells	Yes
PLSCR1	4.15E-18	0.438192738	0.36	0.101	PCV Endothelial Cells	Yes
ELK3	4.33E-18	0.352202287	0.324	0.084	PCV Endothelial Cells	No
EIF4B	4.56E-18	0.624437063	0.338	0.097	PCV Endothelial Cells	No
GNAQ	1.67E-17	0.311885925	0.309	0.081	PCV Endothelial Cells	Yes
LIMS1	1.70E-17	0.485256464	0.302	0.082	PCV Endothelial Cells	Yes
OCIAD2	1.89E-17	0.316348732	0.331	0.089	PCV Endothelial Cells	No
ADAM15	2.27E-17	0.311952834	0.324	0.088	PCV Endothelial Cells	Yes
KLF4	2.85E-17	0.510758742	0.338	0.099	PCV Endothelial Cells	No
RPS19	3.58E-17	0.415886474	0.935	0.78	PCV Endothelial Cells	No
RPS6	4.19E-17	0.376875137	0.978	0.887	PCV Endothelial Cells	No
GIMAP5	5.77E-17	0.358013998	0.309	0.082	PCV Endothelial Cells	No
S100A16	7.64E-17	0.413263825	0.46	0.157	PCV Endothelial Cells	Yes
CALCRL	1.58E-16	0.349015552	0.331	0.094	PCV Endothelial Cells	Yes
PTMA	1.90E-16	0.429170314	0.942	0.766	PCV Endothelial Cells	No
CLEC2B	2.12E-16	0.512097479	0.381	0.122	PCV Endothelial Cells	Yes
GIMAP1	2.42E-16	0.436909624	0.259	0.064	PCV Endothelial Cells	No
RPL36	3.43E-16	0.398907979	0.964	0.777	PCV Endothelial Cells	No
APLNR	4.41E-16	0.396942597	0.324	0.091	PCV Endothelial Cells	Yes
HYAL2	6.58E-16	0.332009	0.273	0.071	PCV Endothelial Cells	Yes
RPS2	1.20E-15	0.395913643	0.957	0.749	PCV Endothelial Cells	No
PALMD	1.89E-15	0.268181368	0.576	0.219	PCV Endothelial Cells	No
FABP5	1.93E-15	0.362406109	0.906	0.469	PCV Endothelial Cells	Yes
HLA-A	2.50E-15	0.360138599	0.856	0.439	PCV Endothelial Cells	Yes
HLA-B	4.97E-15	0.36328191	0.986	0.687	PCV Endothelial Cells	Yes
RPS4X	5.45E-15	0.36596414	0.978	0.83	PCV Endothelial Cells	No
GADD45B	6.65E-15	0.47397015	0.417	0.15	PCV Endothelial Cells	No
RPL8	1.12E-14	0.415771275	0.957	0.672	PCV Endothelial Cells	No
SYNE2	2.35E-14	0.36578102	0.468	0.174	PCV Endothelial Cells	Yes
NAA38	2.68E-14	0.372757101	0.396	0.137	PCV Endothelial Cells	No
IFI16	2.72E-14	0.348138286	0.518	0.204	PCV Endothelial Cells	No
MTUS1	3.98E-14	0.311792597	0.403	0.14	PCV Endothelial Cells	Yes
RPL10	7.81E-14	0.2956467	0.986	0.931	PCV Endothelial Cells	No
CD59	8.86E-14	0.371464772	0.835	0.441	PCV Endothelial Cells	Yes
RPS27A	1.14E-13	0.288973486	0.986	0.904	PCV Endothelial Cells	Yes
RAB11A	1.47E-13	0.297297156	0.381	0.134	PCV Endothelial Cells	Yes
RPS12	1.64E-13	0.376105107	0.957	0.703	PCV Endothelial Cells	No
LY6E	2.24E-13	0.381908777	0.554	0.237	PCV Endothelial Cells	Yes
GNG11	2.65E-13	0.253358821	0.914	0.505	PCV Endothelial Cells	Yes
GUK1	3.42E-13	0.453467171	0.626	0.304	PCV Endothelial Cells	No
TMSB10	4.11E-13	0.313614403	0.986	0.911	PCV Endothelial Cells	No
RPL3	4.31E-13	0.407458521	0.921	0.7	PCV Endothelial Cells	No
RPL11	5.15E-13	0.324566064	0.978	0.854	PCV Endothelial Cells	No
TPM3	6.66E-13	0.389731378	0.453	0.18	PCV Endothelial Cells	No
FLOT1	6.85E-13	0.293544019	0.266	0.079	PCV Endothelial Cells	Yes
RPL36A	1.49E-12	0.40424564	0.899	0.603	PCV Endothelial Cells	Yes
RPS13	1.51E-12	0.317474463	0.964	0.868	PCV Endothelial Cells	No
CRIP2	1.66E-12	0.251347392	0.489	0.194	PCV Endothelial Cells	No
YBX3	2.14E-12	0.319348541	0.424	0.164	PCV Endothelial Cells	No
ARL6IP1	2.20E-12	0.298888304	0.604	0.276	PCV Endothelial Cells	No
GNAI2	2.38E-12	0.298163306	0.432	0.168	PCV Endothelial Cells	Yes
SDCBP	3.28E-12	0.394992594	0.453	0.186	PCV Endothelial Cells	Yes
IFITM3	4.54E-12	0.34790502	0.906	0.596	PCV Endothelial Cells	Yes
RPL31	4.71E-12	0.358067832	0.95	0.701	PCV Endothelial Cells	No
RPS3A	5.54E-12	0.303679899	0.986	0.8	PCV Endothelial Cells	No
IFITM1	5.85E-12	0.252351372	0.353	0.125	PCV Endothelial Cells	Yes
RPLP0	7.58E-12	0.378771415	0.655	0.32	PCV Endothelial Cells	No
DOCK9	7.85E-12	0.274622442	0.281	0.09	PCV Endothelial Cells	No
CRIM1	8.56E-12	0.356724021	0.36	0.133	PCV Endothelial Cells	Yes
VAMP3	1.32E-11	0.325499172	0.288	0.097	PCV Endothelial Cells	Yes
ABLIM1	1.82E-11	0.253544308	0.424	0.17	PCV Endothelial Cells	No
NEDD9	1.90E-11	0.252039481	0.266	0.083	PCV Endothelial Cells	Yes
RPL17	3.42E-11	0.359370323	0.655	0.34	PCV Endothelial Cells	No
RPL35A	3.49E-11	0.267922023	0.964	0.893	PCV Endothelial Cells	No
RPL22	4.58E-11	0.357128157	0.914	0.709	PCV Endothelial Cells	No
KLF2	4.87E-11	0.331699069	0.403	0.164	PCV Endothelial Cells	No
SAT1	8.43E-11	0.315444701	0.432	0.19	PCV Endothelial Cells	No
HMGB2	9.18E-11	0.255996113	0.295	0.104	PCV Endothelial Cells	No
IFITM2	9.26E-11	0.357361678	0.705	0.382	PCV Endothelial Cells	Yes
NDRG1	1.23E-10	0.400200651	0.259	0.087	PCV Endothelial Cells	Yes
RPL15	1.29E-10	0.345934306	0.921	0.746	PCV Endothelial Cells	No
SPARCL1	1.42E-10	0.337281874	0.986	0.749	PCV Endothelial Cells	No
BHLHE40	1.55E-10	0.306471825	0.309	0.115	PCV Endothelial Cells	No
RPL7	1.64E-10	0.260195371	0.964	0.86	PCV Endothelial Cells	No
RPS4Y1	1.90E-10	0.365180856	0.813	0.499	PCV Endothelial Cells	No
SUN1	2.46E-10	0.343341126	0.345	0.133	PCV Endothelial Cells	No
RPS7	6.46E-10	0.351197693	0.906	0.654	PCV Endothelial Cells	No
TPM4	8.02E-10	0.310908321	0.424	0.19	PCV Endothelial Cells	No
RPS9	9.78E-10	0.336424996	0.921	0.684	PCV Endothelial Cells	No
PTRF	1.01E-09	0.268218054	0.647	0.327	PCV Endothelial Cells	No
RPS15	1.07E-09	0.285754891	0.95	0.81	PCV Endothelial Cells	No
NFKBIA	1.11E-09	0.336197762	0.468	0.227	PCV Endothelial Cells	Yes
RPS25	1.24E-09	0.255995012	0.957	0.862	PCV Endothelial Cells	No
PRMT1	1.33E-09	0.391931461	0.353	0.147	PCV Endothelial Cells	No
ZFP36L2	1.34E-09	0.331440721	0.561	0.287	PCV Endothelial Cells	No
CRTAP	1.90E-09	0.293966096	0.252	0.09	PCV Endothelial Cells	No
MYL12A	4.72E-09	0.260554961	0.899	0.705	PCV Endothelial Cells	No
RPL12	6.66E-09	0.288493325	0.878	0.616	PCV Endothelial Cells	No
SET	6.69E-09	0.448841705	0.345	0.151	PCV Endothelial Cells	No
RPS8	6.70E-09	0.376874498	0.813	0.543	PCV Endothelial Cells	No
ID3	7.55E-09	0.25715518	0.655	0.351	PCV Endothelial Cells	No
SNHG8	7.56E-09	0.321545282	0.367	0.161	PCV Endothelial Cells	No
CLTA	1.06E-08	0.279034106	0.388	0.174	PCV Endothelial Cells	Yes
RPL37	1.10E-08	0.288702089	0.935	0.748	PCV Endothelial Cells	No
MAP1LC3B	1.38E-08	0.300786052	0.331	0.141	PCV Endothelial Cells	No
TPT1	1.41E-08	0.294957996	0.921	0.729	PCV Endothelial Cells	No
RPL7A	1.69E-08	0.313608934	0.777	0.486	PCV Endothelial Cells	No
GNG5	1.94E-08	0.296131707	0.41	0.195	PCV Endothelial Cells	Yes
NOP10	2.21E-08	0.264273754	0.633	0.342	PCV Endothelial Cells	No
COMMD6	4.06E-08	0.324409215	0.676	0.399	PCV Endothelial Cells	No
CYSTM1	5.05E-08	0.365795999	0.252	0.1	PCV Endothelial Cells	Yes
PFDN5	6.89E-08	0.34443396	0.892	0.655	PCV Endothelial Cells	No
CAST	1.18E-07	0.304611728	0.331	0.151	PCV Endothelial Cells	No
SNRPF	1.40E-07	0.276482881	0.353	0.163	PCV Endothelial Cells	No
HSPD1	1.51E-07	0.26770105	0.302	0.13	PCV Endothelial Cells	Yes
RPS11	1.53E-07	0.291268118	0.626	0.352	PCV Endothelial Cells	No
HINT1	1.86E-07	0.267740797	0.698	0.422	PCV Endothelial Cells	Yes
ZFAS1	2.12E-07	0.341253325	0.547	0.302	PCV Endothelial Cells	No
PSME2	2.14E-07	0.31834037	0.374	0.178	PCV Endothelial Cells	No
RPS24	2.33E-07	0.255228866	0.906	0.718	PCV Endothelial Cells	No
CAPZA2	2.46E-07	0.258118331	0.439	0.221	PCV Endothelial Cells	No
YWHAE	3.04E-07	0.408259449	0.396	0.202	PCV Endothelial Cells	Yes
RPS5	3.88E-07	0.283227242	0.856	0.58	PCV Endothelial Cells	No
RPL29	4.17E-07	0.298522142	0.899	0.643	PCV Endothelial Cells	No
YBX1	4.99E-07	0.282445961	0.712	0.442	PCV Endothelial Cells	No
ZFYVE21	8.72E-07	0.375538083	0.317	0.152	PCV Endothelial Cells	No
RPS21	2.20E-06	0.262142753	0.835	0.539	PCV Endothelial Cells	No
UBXN1	2.50E-06	0.265422342	0.302	0.143	PCV Endothelial Cells	No
ATP5G2	2.65E-06	0.264067655	0.683	0.434	PCV Endothelial Cells	No
NSRP1	2.69E-06	0.258753153	0.266	0.122	PCV Endothelial Cells	No
PCBP2	3.01E-06	0.271976756	0.417	0.227	PCV Endothelial Cells	No
CHMP3	4.63E-06	0.296927615	0.252	0.115	PCV Endothelial Cells	Yes
NAP1L1	6.50E-06	0.278105542	0.381	0.201	PCV Endothelial Cells	No
C8orf59	1.73E-05	0.253484564	0.317	0.164	PCV Endothelial Cells	No
CCNI	0.00043516	0.250440915	0.482	0.311	PCV Endothelial Cells	No
APOC1	0	3.561786037	0.944	0.012	Satellite Cells	No
APOE	0	2.800354311	0.851	0.016	Satellite Cells	Yes
MYF5	0	2.294597018	0.732	0.003	Satellite Cells	No
TRDN	0	2.116660703	0.713	0.009	Satellite Cells	Yes
MYF6	0	1.811149491	0.577	0.003	Satellite Cells	No
MEST	4.23E-301	1.870951527	0.628	0.018	Satellite Cells	No
MT1X	2.47E-281	2.344078446	0.901	0.121	Satellite Cells	No
TUBB2B	4.91E-276	1.62944644	0.518	0.006	Satellite Cells	No
MEG3	2.95E-224	1.725332626	0.828	0.115	Satellite Cells	No
CHRNA1	1.29E-218	1.323122319	0.383	0.001	Satellite Cells	Yes
SPATS2L	1.40E-213	1.542613942	0.634	0.052	Satellite Cells	No
FOSB	1.10E-212	1.636153006	0.665	0.065	Satellite Cells	No
STAC3	2.26E-209	1.273948092	0.377	0.002	Satellite Cells	Yes
FOS	1.56E-201	2.145916533	0.885	0.207	Satellite Cells	No
PAX7	8.40E-200	1.186896086	0.355	0.001	Satellite Cells	No
CXCL14	1.26E-199	1.273672085	0.899	0.137	Satellite Cells	No
CRYAB	1.16E-193	1.718385417	0.699	0.088	Satellite Cells	Yes
CSRP2	1.41E-175	1.302227772	0.541	0.044	Satellite Cells	No
EGR1	2.20E-173	1.340452478	0.521	0.041	Satellite Cells	No
IGFBP5	8.27E-169	1.297596828	0.952	0.226	Satellite Cells	No
DLK1	1.21E-167	1.434125241	0.304	0.002	Satellite Cells	No
RPL7	1.98E-161	1.108149727	0.997	0.846	Satellite Cells	No
JUNB	1.61E-160	1.783761077	0.907	0.308	Satellite Cells	No
JUN	2.54E-154	1.667511175	0.915	0.322	Satellite Cells	No
RPS18	1.07E-147	1.000844564	0.994	0.899	Satellite Cells	No
RPS3A	3.34E-145	1.071940255	0.997	0.782	Satellite Cells	No
CADM2	1.99E-142	0.959874479	0.276	0.004	Satellite Cells	Yes
RPL3	2.10E-142	1.155057989	0.986	0.672	Satellite Cells	No
PON2	5.62E-141	1.231392042	0.569	0.074	Satellite Cells	Yes
RPL6	1.81E-140	1.054545939	0.994	0.737	Satellite Cells	No
RPL10A	5.16E-140	1.318370918	0.944	0.427	Satellite Cells	No
PDLIM4	5.52E-140	1.224248255	0.428	0.035	Satellite Cells	Yes
RASD1	6.60E-140	1.071233219	0.321	0.011	Satellite Cells	Yes
RPL35A	2.43E-139	0.874195516	0.997	0.882	Satellite Cells	No
RPL32	1.26E-134	0.81335015	1	0.936	Satellite Cells	No
RPS6	1.95E-134	0.945258302	0.994	0.877	Satellite Cells	No
RPL10	6.90E-134	0.809474262	0.997	0.925	Satellite Cells	No
RPL26	7.61E-134	0.88601381	0.997	0.859	Satellite Cells	No
RPL5	7.69E-133	1.129456787	0.986	0.568	Satellite Cells	No
RPL39	2.03E-132	0.907502525	0.992	0.839	Satellite Cells	No
PPP1R14B	7.17E-131	1.147652127	0.394	0.031	Satellite Cells	No
RPS23	3.24E-130	0.886509969	0.997	0.828	Satellite Cells	No
RPL12	5.09E-130	1.143331436	0.969	0.581	Satellite Cells	No
RPS2	1.94E-129	1.079411313	0.989	0.727	Satellite Cells	No
RPS27A	1.65E-128	0.843551078	1	0.895	Satellite Cells	Yes
ALDH1A1	1.66E-128	1.146801689	0.538	0.071	Satellite Cells	No
SGCA	1.46E-125	1.10764156	0.408	0.036	Satellite Cells	Yes
RXRG	1.21E-122	0.858151001	0.262	0.006	Satellite Cells	No
CNN3	1.63E-121	1.21287387	0.761	0.19	Satellite Cells	No
DAG1	2.00E-121	1.052154271	0.403	0.036	Satellite Cells	Yes
RPS4X	4.13E-120	0.869645848	0.992	0.816	Satellite Cells	No
DES	4.55E-119	0.92790437	0.265	0.008	Satellite Cells	Yes
RPS3	1.20E-118	0.995066192	0.986	0.631	Satellite Cells	Yes
RPL21	7.06E-117	0.734580156	1	0.909	Satellite Cells	No
RPL41	8.05E-117	0.821035045	1	0.943	Satellite Cells	No
TPD52L1	2.46E-116	0.962683823	0.459	0.054	Satellite Cells	No
RPL34	7.81E-112	0.69382105	1	0.958	Satellite Cells	No
RPS13	4.63E-111	0.786911014	0.997	0.855	Satellite Cells	No
RPS24	2.73E-109	0.873908543	0.994	0.689	Satellite Cells	No
RPL9	3.92E-109	0.825311995	0.98	0.781	Satellite Cells	No
ZFP36	3.99E-107	1.366622043	0.8	0.273	Satellite Cells	No
DUSP1	1.09E-104	1.280187803	0.828	0.303	Satellite Cells	No
SPRY1	1.66E-103	1.09683279	0.775	0.215	Satellite Cells	Yes
HMGN2	2.28E-102	1.064124499	0.744	0.203	Satellite Cells	No
RPL13	3.38E-101	0.824394075	0.989	0.743	Satellite Cells	No
RPS9	6.28E-101	0.857005475	0.983	0.655	Satellite Cells	No
RPL13A	1.56E-98	0.861327676	0.975	0.699	Satellite Cells	No
NACA	1.22E-95	0.950339975	0.966	0.523	Satellite Cells	No
CIRBP	2.01E-94	1.013939307	0.927	0.451	Satellite Cells	No
RPL37A	2.46E-93	0.829692645	0.986	0.744	Satellite Cells	No
PDLIM3	6.71E-93	0.980927391	0.285	0.022	Satellite Cells	No
RPL11	8.59E-93	0.702352986	0.989	0.842	Satellite Cells	No
RPS5	6.16E-89	0.888102002	0.952	0.543	Satellite Cells	No
RPS12	9.20E-89	0.78861379	0.98	0.678	Satellite Cells	No
GNB2L1	3.61E-88	0.951918414	0.915	0.481	Satellite Cells	No
MYC	9.62E-87	0.977898871	0.352	0.044	Satellite Cells	No
RPL24	2.01E-84	0.87622529	0.963	0.572	Satellite Cells	No
CD63	3.03E-83	0.867725029	0.966	0.6	Satellite Cells	Yes
HSP90AB1	4.46E-83	0.887629039	0.93	0.447	Satellite Cells	Yes
RPL15	1.37E-82	0.725869578	0.986	0.722	Satellite Cells	No
RPS27	2.70E-82	0.527934707	0.994	0.92	Satellite Cells	No
RPL37	1.13E-81	0.74484503	0.983	0.726	Satellite Cells	No
RSL1D1	1.29E-81	0.941140933	0.611	0.163	Satellite Cells	No
CYR61	2.48E-80	1.007173775	0.454	0.086	Satellite Cells	No
EIF3L	7.30E-80	0.984380708	0.673	0.21	Satellite Cells	No
CLU	2.85E-79	0.763605482	0.487	0.097	Satellite Cells	No
RBP1	5.82E-79	0.736672102	0.406	0.063	Satellite Cells	No
RPL4	8.12E-78	0.915699411	0.839	0.351	Satellite Cells	No
RPL18	4.72E-77	0.869254278	0.89	0.425	Satellite Cells	No
RARRES2	7.71E-77	0.795074193	0.338	0.045	Satellite Cells	No
ZFAS1	9.35E-77	0.958374226	0.738	0.254	Satellite Cells	No
SNRPE	2.00E-75	0.821087935	0.749	0.25	Satellite Cells	No
RPL31	2.02E-75	0.72795607	0.977	0.676	Satellite Cells	No
RPL30	4.03E-73	0.621409191	0.989	0.785	Satellite Cells	No
RPL8	8.40E-73	0.725875985	0.958	0.648	Satellite Cells	No
SIRT2	1.44E-72	0.791329709	0.318	0.043	Satellite Cells	Yes
RPL7A	7.79E-72	0.829668727	0.89	0.445	Satellite Cells	No
RPS19	1.90E-71	0.630626951	0.992	0.758	Satellite Cells	No
S100A4	8.60E-70	0.780357521	0.938	0.408	Satellite Cells	No
LAMP2	1.17E-69	0.72250636	0.496	0.113	Satellite Cells	Yes
RPL14	1.38E-69	0.659460751	0.98	0.681	Satellite Cells	No
RPS15	1.49E-67	0.566984832	0.992	0.793	Satellite Cells	No
SBDS	2.96E-66	0.816931195	0.583	0.17	Satellite Cells	No
FGL2	1.97E-65	0.837111531	0.363	0.065	Satellite Cells	No
RPL29	4.56E-65	0.686425349	0.93	0.617	Satellite Cells	No
RPL22	4.66E-65	0.641335619	0.969	0.684	Satellite Cells	No
HNRNPA1	8.41E-65	0.756972786	0.907	0.432	Satellite Cells	No
RPS8	1.73E-64	0.815165807	0.901	0.507	Satellite Cells	No
LDHB	3.65E-63	0.743365855	0.713	0.248	Satellite Cells	No
BTG2	4.17E-63	0.879437528	0.386	0.078	Satellite Cells	No
WDR74	1.47E-62	0.802408901	0.417	0.092	Satellite Cells	No
IMPDH2	7.12E-62	0.705484811	0.296	0.044	Satellite Cells	No
RPL19	6.25E-61	0.612782644	0.977	0.699	Satellite Cells	No
RBM3	1.17E-60	0.782680364	0.772	0.329	Satellite Cells	No
SLC25A6	9.31E-60	0.770001568	0.693	0.263	Satellite Cells	No
SPG21	1.15E-59	0.776640663	0.366	0.074	Satellite Cells	No
RPL22L1	1.33E-59	0.721160753	0.414	0.093	Satellite Cells	No
TSC22D1	6.09E-59	0.755415912	0.718	0.263	Satellite Cells	No
RPL18A	1.44E-58	0.577535586	0.98	0.726	Satellite Cells	No
RSL24D1	4.17E-58	0.702385644	0.625	0.205	Satellite Cells	No
EEF1A1	4.18E-58	0.528381242	0.986	0.862	Satellite Cells	Yes
NDRG2	7.48E-58	0.609092331	0.479	0.121	Satellite Cells	No
BTF3	8.94E-58	0.64433788	0.952	0.59	Satellite Cells	No
RPL17	2.17E-57	0.661799843	0.744	0.301	Satellite Cells	No
TUBA1A	5.79E-57	0.859186249	0.696	0.267	Satellite Cells	No
RPLP0	3.75E-56	0.792611532	0.704	0.285	Satellite Cells	No
RPS15A	7.15E-56	0.418223354	0.997	0.912	Satellite Cells	No
HDDC2	2.05E-55	0.731479558	0.324	0.061	Satellite Cells	No
VDAC3	6.45E-55	0.684115447	0.527	0.155	Satellite Cells	No
RPL36A	1.52E-54	0.676206714	0.932	0.573	Satellite Cells	Yes
PEBP1	1.03E-53	0.746959748	0.654	0.24	Satellite Cells	No
HEY1	1.20E-53	0.561445634	0.293	0.049	Satellite Cells	No
CHCHD10	3.16E-53	0.624567543	0.372	0.081	Satellite Cells	No
EEF2	4.77E-53	0.76014141	0.645	0.244	Satellite Cells	Yes
EEF1D	1.23E-52	0.666899879	0.899	0.498	Satellite Cells	No
RPS10	3.91E-52	0.648225748	0.811	0.383	Satellite Cells	No
RPLP2	2.69E-50	0.491840455	0.983	0.755	Satellite Cells	No
RPL23A	2.72E-50	0.576028307	0.986	0.695	Satellite Cells	No
CD9	6.64E-49	0.618694434	0.673	0.24	Satellite Cells	Yes
NPM1	2.79E-48	0.668411592	0.817	0.415	Satellite Cells	No
MIF	6.80E-48	0.589411043	0.552	0.19	Satellite Cells	Yes
RPL36	1.23E-47	0.492464758	0.983	0.758	Satellite Cells	No
AK1	3.25E-47	0.620887428	0.293	0.058	Satellite Cells	Yes
RPSA	5.89E-47	0.62010524	0.766	0.347	Satellite Cells	Yes
RPL35	2.19E-46	0.535310514	0.963	0.715	Satellite Cells	No
NFIA	2.91E-46	0.549797123	0.614	0.22	Satellite Cells	No
IER2	1.26E-45	0.709441514	0.659	0.269	Satellite Cells	No
RPS26	2.59E-45	0.51463695	0.961	0.692	Satellite Cells	No
NDUFS5	3.12E-45	0.653375182	0.761	0.34	Satellite Cells	No
RPS28	3.21E-45	0.417205912	0.986	0.855	Satellite Cells	No
FXYD1	3.73E-45	0.602354092	0.448	0.131	Satellite Cells	Yes
EIF3E	7.47E-45	0.683582754	0.637	0.26	Satellite Cells	No
RPS21	8.56E-45	0.569138957	0.899	0.505	Satellite Cells	No
RPS14	8.75E-45	0.396565496	0.994	0.858	Satellite Cells	No
EIF3H	2.50E-44	0.692385106	0.479	0.157	Satellite Cells	No
RPS25	2.98E-44	0.397468173	0.997	0.848	Satellite Cells	No
ESD	3.18E-44	0.655584089	0.583	0.219	Satellite Cells	No
TLE4	9.46E-44	0.530001427	0.304	0.066	Satellite Cells	No
EIF1	1.80E-43	0.514704732	0.972	0.688	Satellite Cells	No
GAPDH	7.44E-43	0.627322502	0.851	0.472	Satellite Cells	Yes
RPL38	4.67E-42	0.495696573	0.961	0.691	Satellite Cells	No
TPT1	7.01E-42	0.541153623	0.944	0.709	Satellite Cells	No
RPL27	4.02E-41	0.573194725	0.904	0.534	Satellite Cells	No
RPS16	1.08E-40	0.53402659	0.924	0.527	Satellite Cells	No
RPS4Y1	1.58E-40	0.578108802	0.845	0.468	Satellite Cells	No
CEBPD	2.53E-40	0.527612497	0.279	0.061	Satellite Cells	No
ATP5D	4.94E-40	0.518640478	0.625	0.246	Satellite Cells	No
EEF1B2	5.39E-40	0.575411176	0.634	0.259	Satellite Cells	No
SLC25A3	1.06E-39	0.571088652	0.699	0.309	Satellite Cells	Yes
RPLP1	3.67E-39	0.422095513	0.994	0.795	Satellite Cells	No
GLTSCR2	8.35E-39	0.566254442	0.476	0.166	Satellite Cells	No
WBP5	1.13E-38	0.534148024	0.583	0.225	Satellite Cells	No
FAU	1.35E-38	0.486113741	0.941	0.682	Satellite Cells	No
EIF4A2	1.97E-38	0.51533844	0.575	0.218	Satellite Cells	No
S100A6	2.24E-38	0.455719752	0.977	0.636	Satellite Cells	Yes
NDUFA4	4.61E-38	0.459374614	0.887	0.501	Satellite Cells	No
RHOBTB3	2.99E-37	0.617670388	0.254	0.055	Satellite Cells	Yes
RND3	5.96E-36	0.462034395	0.321	0.085	Satellite Cells	Yes
H1F0	1.75E-35	0.593121707	0.414	0.136	Satellite Cells	No
VDAC1	2.20E-35	0.515555184	0.352	0.104	Satellite Cells	Yes
ALDOA	6.20E-35	0.5339499	0.6	0.253	Satellite Cells	No
ATP5O	6.97E-35	0.493954416	0.637	0.277	Satellite Cells	No
EPB41L4A-AS1	8.05E-35	0.617592348	0.268	0.066	Satellite Cells	No
MYEOV2	4.11E-34	0.502650817	0.524	0.202	Satellite Cells	No
RPL23	5.09E-34	0.496600493	0.834	0.449	Satellite Cells	No
HNRNPDL	4.85E-33	0.477125775	0.606	0.26	Satellite Cells	No
PPP1R15A	1.86E-31	0.60230089	0.282	0.078	Satellite Cells	No
EIF4A1	2.15E-31	0.504090861	0.735	0.364	Satellite Cells	No
EIF2A	3.97E-31	0.444536732	0.296	0.084	Satellite Cells	No
ZBTB20	8.42E-31	0.436379898	0.358	0.114	Satellite Cells	No
MT-CO3	2.29E-30	0.373834488	0.98	0.777	Satellite Cells	No
PRKX	3.47E-30	0.399600578	0.33	0.101	Satellite Cells	No
RHOA	5.72E-30	0.529244822	0.713	0.372	Satellite Cells	Yes
GLUL	1.17E-29	0.404001006	0.465	0.178	Satellite Cells	Yes
TOMM7	2.21E-29	0.468138008	0.808	0.443	Satellite Cells	No
SNRPD2	2.21E-29	0.46429615	0.482	0.191	Satellite Cells	No
MT1E	2.39E-29	0.508598388	0.313	0.096	Satellite Cells	No
COMT	3.65E-29	0.511215183	0.304	0.093	Satellite Cells	Yes
MT-CO1	4.96E-29	0.303511242	0.997	0.851	Satellite Cells	No
RHOB	5.90E-29	0.320633177	0.603	0.261	Satellite Cells	Yes
LSP1	1.43E-28	0.37806121	0.4	0.14	Satellite Cells	Yes
UXT	1.58E-28	0.367944054	0.366	0.124	Satellite Cells	No
COX4I1	4.73E-28	0.401143871	0.741	0.368	Satellite Cells	No
NAA20	8.15E-28	0.463945228	0.346	0.117	Satellite Cells	No
COMMD6	1.62E-27	0.442773983	0.721	0.369	Satellite Cells	No
NGFRAP1	1.70E-27	0.423698953	0.456	0.18	Satellite Cells	No
PPIA	4.11E-27	0.414102216	0.893	0.577	Satellite Cells	No
EIF3D	4.75E-27	0.48482432	0.392	0.148	Satellite Cells	No
RPS29	5.36E-27	0.261619809	0.986	0.824	Satellite Cells	No
AKR1B1	6.50E-27	0.413314962	0.304	0.094	Satellite Cells	No
RPS7	8.88E-27	0.425306719	0.938	0.628	Satellite Cells	No
C19orf70	2.42E-26	0.377075034	0.414	0.155	Satellite Cells	No
CST3	3.35E-26	0.264202994	0.851	0.455	Satellite Cells	Yes
TMEM66	4.85E-26	0.424906091	0.507	0.217	Satellite Cells	No
SNHG8	7.63E-26	0.478470909	0.377	0.142	Satellite Cells	No
EIF3M	8.21E-26	0.387694982	0.341	0.118	Satellite Cells	No
MORF4L2	9.70E-26	0.357514086	0.361	0.128	Satellite Cells	Yes
RBMX	1.07E-25	0.343236622	0.442	0.176	Satellite Cells	No
UQCRH	1.10E-25	0.449740879	0.603	0.285	Satellite Cells	No
PTMA	1.11E-25	0.360537271	0.983	0.745	Satellite Cells	No
ANXA5	1.86E-25	0.433721009	0.637	0.313	Satellite Cells	Yes
HSPD1	3.46E-25	0.466239659	0.318	0.113	Satellite Cells	Yes
EDF1	1.10E-24	0.401649799	0.606	0.294	Satellite Cells	No
DARS	2.14E-24	0.33504901	0.268	0.082	Satellite Cells	No
COX7A2L	3.99E-24	0.361409452	0.541	0.246	Satellite Cells	No
JUND	6.36E-24	0.353274251	0.442	0.185	Satellite Cells	No
EIF3F	6.96E-24	0.384249766	0.425	0.175	Satellite Cells	No
BANF1	1.18E-23	0.382133819	0.394	0.155	Satellite Cells	No
NDUFB9	2.10E-23	0.364588744	0.445	0.186	Satellite Cells	No
VIM	2.93E-23	0.356822388	0.882	0.512	Satellite Cells	Yes
ATP5L	5.11E-23	0.377739181	0.868	0.516	Satellite Cells	No
SNRPD1	8.25E-23	0.371284993	0.38	0.15	Satellite Cells	No
PRDX6	9.08E-23	0.370319833	0.434	0.183	Satellite Cells	No
HSPA8	9.22E-23	0.466727807	0.563	0.283	Satellite Cells	Yes
VAPA	9.34E-23	0.351839672	0.47	0.204	Satellite Cells	Yes
HNRNPA0	1.42E-22	0.265872971	0.442	0.182	Satellite Cells	No
HSPE1	1.54E-22	0.376135367	0.527	0.248	Satellite Cells	No
HDAC2	2.06E-22	0.383124992	0.256	0.083	Satellite Cells	No
PABPC1	2.22E-22	0.316739429	0.589	0.292	Satellite Cells	No
UQCRB	2.37E-22	0.302913082	0.679	0.339	Satellite Cells	No
HMGN1	3.61E-22	0.347278457	0.38	0.151	Satellite Cells	No
ATP5G3	3.66E-22	0.357602435	0.563	0.269	Satellite Cells	No
UBXN1	4.42E-22	0.372912766	0.33	0.126	Satellite Cells	No
RPL7L1	5.50E-22	0.382921779	0.254	0.082	Satellite Cells	No
CCT8	6.03E-22	0.36779282	0.27	0.09	Satellite Cells	No
APRT	6.21E-22	0.347652252	0.383	0.155	Satellite Cells	No
ATP5A1	1.32E-21	0.373379111	0.504	0.234	Satellite Cells	No
VDAC2	2.24E-21	0.353451974	0.465	0.211	Satellite Cells	No
VAMP2	4.55E-21	0.327696154	0.589	0.293	Satellite Cells	Yes
TTC3	4.70E-21	0.362347647	0.315	0.119	Satellite Cells	No
FUNDC2	4.97E-21	0.371587587	0.327	0.126	Satellite Cells	No
UBA52	5.36E-21	0.35770489	0.893	0.557	Satellite Cells	Yes
PSMB7	6.30E-21	0.336110336	0.445	0.196	Satellite Cells	No
ATP5G1	6.45E-21	0.322818669	0.451	0.199	Satellite Cells	No
TMEM230	1.37E-20	0.389500404	0.341	0.135	Satellite Cells	No
RPS20	2.03E-20	0.425716143	0.645	0.348	Satellite Cells	No
EIF3K	2.20E-20	0.318549521	0.51	0.237	Satellite Cells	No
SGCE	2.32E-20	0.302917112	0.273	0.094	Satellite Cells	Yes
DBI	3.55E-20	0.291524466	0.575	0.278	Satellite Cells	No
MOCS2	4.08E-20	0.34259113	0.256	0.087	Satellite Cells	No
C6orf48	7.84E-20	0.427646208	0.293	0.112	Satellite Cells	No
SMDT1	1.03E-19	0.289289276	0.462	0.214	Satellite Cells	No
NDUFA5	1.69E-19	0.283406325	0.375	0.155	Satellite Cells	No
NHP2	3.08E-19	0.353244963	0.262	0.094	Satellite Cells	No
PYURF	3.69E-19	0.352637195	0.465	0.219	Satellite Cells	No
ZFYVE21	5.17E-19	0.342145191	0.33	0.136	Satellite Cells	No
MT-ND5	9.76E-19	0.323169331	0.623	0.332	Satellite Cells	No
HNRNPR	1.24E-18	0.282339076	0.335	0.136	Satellite Cells	No
UQCRFS1	1.30E-18	0.28124754	0.369	0.157	Satellite Cells	Yes
TMEM123	1.36E-18	0.292430401	0.279	0.104	Satellite Cells	Yes
GNAS	1.65E-18	0.256389442	0.507	0.245	Satellite Cells	Yes
ST13	1.84E-18	0.349286488	0.386	0.173	Satellite Cells	No
ATP5J2	2.14E-18	0.255040307	0.521	0.254	Satellite Cells	No
DNAJC7	2.17E-18	0.305805158	0.251	0.089	Satellite Cells	No
RPL28	3.35E-18	0.257268734	0.924	0.647	Satellite Cells	No
LMNA	4.08E-18	0.349812495	0.414	0.194	Satellite Cells	No
ATP5G2	4.14E-18	0.283822741	0.732	0.405	Satellite Cells	No
CHCHD2	4.17E-18	0.292280821	0.639	0.347	Satellite Cells	No
SNRPF	4.78E-18	0.277205815	0.349	0.147	Satellite Cells	No
CCT3	4.86E-18	0.334027353	0.299	0.118	Satellite Cells	Yes
DUT	6.92E-18	0.313703177	0.439	0.207	Satellite Cells	No
TUBB	7.15E-18	0.304668713	0.583	0.302	Satellite Cells	No
TIMM13	8.24E-18	0.274958711	0.285	0.11	Satellite Cells	No
SRSF3	1.09E-17	0.337198726	0.586	0.319	Satellite Cells	No
HSBP1	1.30E-17	0.32211122	0.38	0.17	Satellite Cells	No
CCT4	1.57E-17	0.304673544	0.31	0.126	Satellite Cells	No
CNBP	1.82E-17	0.311661284	0.651	0.361	Satellite Cells	No
GADD45GIP1	1.85E-17	0.25023096	0.327	0.134	Satellite Cells	No
SDHC	2.49E-17	0.327391088	0.285	0.111	Satellite Cells	No
PMP22	1.00E-16	0.696169417	0.482	0.236	Satellite Cells	Yes
SEC63	1.03E-16	0.269263979	0.273	0.106	Satellite Cells	No
MRPL20	1.17E-16	0.266566192	0.355	0.157	Satellite Cells	No
ESF1	1.95E-16	0.305708175	0.304	0.127	Satellite Cells	No
MDH2	2.68E-16	0.263649454	0.29	0.117	Satellite Cells	No
NDUFS6	2.84E-16	0.271278168	0.33	0.143	Satellite Cells	No
TAF7	3.07E-16	0.250078463	0.344	0.15	Satellite Cells	No
BEX4	4.91E-16	0.342328475	0.256	0.101	Satellite Cells	No
ARL6IP5	8.96E-16	0.293883373	0.546	0.292	Satellite Cells	Yes
U2AF1	1.95E-15	0.266307496	0.428	0.211	Satellite Cells	No
NDUFS4	2.09E-15	0.321074496	0.38	0.182	Satellite Cells	No
PARK7	2.35E-15	0.27337162	0.572	0.311	Satellite Cells	Yes
PRDX3	6.61E-15	0.269336897	0.262	0.108	Satellite Cells	No
RAN	1.44E-14	0.251360188	0.513	0.273	Satellite Cells	No
HIGD2A	1.79E-14	0.285012153	0.321	0.147	Satellite Cells	No
FAM162A	1.42E-13	0.286815339	0.273	0.12	Satellite Cells	No
LSM5	3.74E-13	0.280653995	0.352	0.175	Satellite Cells	No
HADHA	2.94E-12	0.255493149	0.251	0.111	Satellite Cells	No
ARF4	7.49E-12	0.258162427	0.31	0.152	Satellite Cells	Yes
DDAH2	3.13E-11	0.268043254	0.262	0.123	Satellite Cells	No
TUBA1B	6.54E-10	0.279201476	0.532	0.334	Satellite Cells	No
CCL4	0	4.267987507	0.954	0.01	NK Cells	No
NKG7	0	3.926202869	0.98	0.005	NK Cells	Yes
GNLY	0	3.789527828	0.75	0.007	NK Cells	No
GZMA	0	3.45367538	0.914	0.006	NK Cells	Yes
CCL3	0	3.40016878	0.658	0.006	NK Cells	No
CCL5	0	3.203406117	0.743	0.01	NK Cells	No
KLRB1	0	2.788637932	0.743	0.007	NK Cells	Yes
CTSW	0	2.775890002	0.711	0.005	NK Cells	No
FCER1G	0	2.691426151	0.803	0.019	NK Cells	Yes
HCST	0	2.663458772	0.803	0.023	NK Cells	Yes
KLRD1	0	2.420630294	0.625	0.001	NK Cells	Yes
GZMB	0	2.40410083	0.651	0.002	NK Cells	Yes
CST7	0	2.310513968	0.625	0.004	NK Cells	No
KLRF1	0	2.154777918	0.539	0.001	NK Cells	Yes
FCGR3A	2.17E-282	2.128431719	0.546	0.005	NK Cells	Yes
GZMM	4.40E-271	1.927920768	0.487	0.003	NK Cells	No
TYROBP	9.29E-267	2.248367929	0.678	0.019	NK Cells	Yes
CORO1A	6.27E-258	2.281071222	0.691	0.024	NK Cells	Yes
PTPRCAP	1.26E-255	2.123697662	0.671	0.022	NK Cells	Yes
CD7	2.51E-252	2.103942231	0.539	0.009	NK Cells	Yes
ITGB2	5.14E-250	2.181365568	0.605	0.016	NK Cells	Yes
HOPX	5.78E-247	2.271474988	0.579	0.013	NK Cells	No
PRF1	9.68E-241	1.869374024	0.408	0.001	NK Cells	Yes
FGFBP2	5.37E-239	2.067647465	0.441	0.003	NK Cells	No
IL2RB	5.05E-233	1.737895995	0.414	0.002	NK Cells	Yes
GZMH	2.57E-228	1.953057653	0.388	0.001	NK Cells	No
LCP1	4.78E-216	2.054225726	0.546	0.016	NK Cells	Yes
CD247	2.50E-214	1.724036958	0.421	0.004	NK Cells	Yes
PTPRC	3.91E-190	1.950088573	0.592	0.028	NK Cells	Yes
PLAC8	8.09E-190	1.999812985	0.533	0.02	NK Cells	No
DOK2	4.21E-182	1.658738515	0.395	0.007	NK Cells	No
SAMD3	2.23E-181	1.541102665	0.336	0.002	NK Cells	No
CD69	4.71E-179	1.984127151	0.474	0.015	NK Cells	Yes
XCL2	4.52E-172	1.500573044	0.283	0	NK Cells	No
PYHIN1	5.92E-169	1.40973096	0.309	0.002	NK Cells	No
KLRC1	2.82E-168	1.62315906	0.303	0.001	NK Cells	Yes
ALOX5AP	1.78E-166	1.867814976	0.447	0.015	NK Cells	No
PLEK	1.01E-154	1.662689422	0.375	0.009	NK Cells	Yes
CD53	8.95E-150	1.696585176	0.434	0.017	NK Cells	Yes
MYOM2	1.64E-143	1.450591452	0.283	0.003	NK Cells	No
CLIC3	2.36E-137	1.566832435	0.296	0.005	NK Cells	No
LCK	5.28E-126	1.476485996	0.368	0.014	NK Cells	Yes
IL2RG	9.90E-125	1.551123847	0.362	0.014	NK Cells	Yes
C1orf162	3.35E-116	1.622466025	0.414	0.024	NK Cells	No
RAC2	2.90E-110	1.366975085	0.316	0.012	NK Cells	Yes
BIN2	7.81E-108	1.259710525	0.283	0.008	NK Cells	Yes
UCP2	6.02E-107	1.441846217	0.355	0.018	NK Cells	No
GPR65	1.87E-104	1.063351604	0.263	0.007	NK Cells	Yes
C12orf75	3.59E-101	1.618071097	0.474	0.043	NK Cells	No
TBC1D10C	1.10E-96	1.232932295	0.283	0.011	NK Cells	Yes
PFN1	3.82E-91	1.923702904	0.987	0.559	NK Cells	No
FAM49B	4.47E-86	1.457251083	0.395	0.034	NK Cells	No
LIMD2	5.09E-85	1.515992363	0.382	0.031	NK Cells	No
PTGDR	3.60E-84	1.226652027	0.289	0.015	NK Cells	Yes
CMC1	2.63E-83	1.877658292	0.408	0.039	NK Cells	No
VAMP8	5.81E-82	1.36913578	0.395	0.036	NK Cells	Yes
CYBA	2.60E-77	1.55824801	0.592	0.099	NK Cells	Yes
ACTB	4.14E-74	1.681246171	0.993	0.816	NK Cells	Yes
SPON2	3.82E-71	1.551523137	0.467	0.064	NK Cells	No
FYB	2.59E-70	1.219643918	0.276	0.018	NK Cells	No
GPSM3	5.62E-70	1.177393307	0.283	0.019	NK Cells	Yes
LAPTM5	1.48E-66	1.227118897	0.303	0.025	NK Cells	Yes
CTSC	2.03E-65	1.403460174	0.388	0.046	NK Cells	No
SH3BGRL3	1.71E-64	1.618480354	0.829	0.287	NK Cells	No
PPP1R18	6.40E-62	1.293524577	0.368	0.043	NK Cells	No
XBP1	1.43E-61	1.555049244	0.579	0.126	NK Cells	No
TMSB4X	1.86E-59	0.875038912	1	0.977	NK Cells	No
CD48	1.51E-58	1.235596191	0.257	0.02	NK Cells	Yes
CCND3	7.53E-58	1.199725854	0.474	0.079	NK Cells	No
ARHGDIB	1.44E-55	1.258470516	0.763	0.226	NK Cells	No
EVL	1.53E-54	1.154670929	0.355	0.046	NK Cells	No
GNG2	1.81E-54	1.105179918	0.263	0.023	NK Cells	Yes
ACTR3	7.94E-54	1.315248971	0.553	0.124	NK Cells	No
STK17A	1.12E-52	1.239866752	0.289	0.031	NK Cells	Yes
MYL12A	2.88E-50	1.043314931	0.98	0.699	NK Cells	No
CD37	4.86E-50	1.073027823	0.283	0.03	NK Cells	Yes
TPST2	8.52E-49	0.992069515	0.257	0.025	NK Cells	No
SRGN	2.72E-48	1.045080376	0.697	0.192	NK Cells	No
EMP3	1.84E-47	1.216552286	0.711	0.232	NK Cells	Yes
PPP2R5C	2.07E-46	1.28495928	0.349	0.054	NK Cells	No
ARPC2	1.09E-40	1.154443416	0.724	0.304	NK Cells	Yes
ARPC5L	2.75E-38	1.135382574	0.296	0.047	NK Cells	No
CLIC1	3.70E-38	1.198803872	0.691	0.286	NK Cells	Yes
ABRACL	1.93E-37	1.062020114	0.322	0.056	NK Cells	No
B2M	2.15E-37	0.646433517	1	0.988	NK Cells	Yes
ARPC1B	5.22E-35	1.152193119	0.513	0.155	NK Cells	No
GMFG	3.62E-34	1.002133045	0.553	0.163	NK Cells	No
CAP1	4.07E-34	0.984653398	0.658	0.254	NK Cells	Yes
CFL1	2.14E-33	0.995451924	0.849	0.511	NK Cells	Yes
RARRES3	6.44E-33	0.91107016	0.263	0.042	NK Cells	No
RAP1B	6.87E-33	1.138459796	0.513	0.16	NK Cells	Yes
PRR13	2.05E-31	1.031930639	0.428	0.116	NK Cells	No
CDC42SE1	3.33E-31	1.408438795	0.375	0.092	NK Cells	Yes
C9orf142	3.39E-29	0.882668235	0.276	0.052	NK Cells	No
RPS27	5.41E-29	0.501410209	0.993	0.926	NK Cells	No
CD52	6.84E-28	0.817738302	0.27	0.048	NK Cells	Yes
C1orf56	1.20E-27	1.432317477	0.368	0.095	NK Cells	No
OSTF1	2.23E-27	0.868248857	0.375	0.097	NK Cells	No
MT-CO1	4.73E-27	0.590438435	0.98	0.863	NK Cells	No
AKR1C3	5.13E-27	0.890173326	0.329	0.077	NK Cells	No
IER2	4.71E-26	0.975643435	0.651	0.299	NK Cells	No
RPS29	4.33E-24	0.514341699	0.98	0.836	NK Cells	No
DBI	6.27E-24	0.961687755	0.625	0.297	NK Cells	No
EIF1	2.12E-23	0.636231086	0.928	0.712	NK Cells	No
ID2	7.16E-23	0.971923779	0.303	0.077	NK Cells	No
STK4	2.01E-22	0.886088723	0.27	0.062	NK Cells	No
ACTG1	4.13E-21	0.699554309	0.862	0.622	NK Cells	Yes
ARPC5	1.25E-20	0.959911514	0.487	0.204	NK Cells	No
JUNB	2.29E-20	0.648352798	0.737	0.362	NK Cells	No
TPM3	2.46E-20	0.849325527	0.454	0.178	NK Cells	No
CIB1	5.32E-20	0.884806376	0.303	0.087	NK Cells	Yes
SUB1	2.56E-19	0.799272131	0.605	0.311	NK Cells	No
RPS3	1.02E-18	0.531802188	0.928	0.661	NK Cells	Yes
CD164	2.99E-17	0.90864036	0.395	0.155	NK Cells	Yes
CASP4	3.58E-17	0.86831945	0.27	0.078	NK Cells	Yes
TMA7	5.89E-17	0.747880402	0.704	0.474	NK Cells	No
S100A4	1.09E-16	0.463017968	0.888	0.45	NK Cells	No
CKLF	1.21E-16	0.802909896	0.316	0.105	NK Cells	No
PTMA	2.05E-16	0.506015863	0.967	0.764	NK Cells	No
RPS19	8.79E-16	0.441355981	0.961	0.778	NK Cells	No
CALM1	9.69E-16	0.495158495	0.757	0.442	NK Cells	Yes
CDC42	1.58E-15	0.778989112	0.526	0.27	NK Cells	Yes
RPS27A	2.08E-15	0.317391885	0.987	0.903	NK Cells	Yes
RPL21	2.88E-15	0.338370125	0.993	0.916	NK Cells	No
CLEC2B	3.15E-15	0.834090101	0.336	0.124	NK Cells	Yes
HNRNPA1	4.53E-15	0.618197884	0.73	0.478	NK Cells	No
GLRX	7.14E-15	0.820290877	0.283	0.094	NK Cells	No
JAK1	8.44E-15	0.834603874	0.336	0.125	NK Cells	No
SFT2D1	5.10E-14	0.779825336	0.336	0.132	NK Cells	No
RPS15A	1.20E-13	0.306576333	0.993	0.918	NK Cells	No
ATP5E	2.83E-13	0.477783293	0.888	0.652	NK Cells	No
HSPA5	2.94E-13	0.767909193	0.454	0.219	NK Cells	Yes
CD47	3.89E-13	0.71597854	0.322	0.125	NK Cells	Yes
RPL41	6.85E-13	0.288407841	1	0.948	NK Cells	No
LITAF	7.14E-13	0.828861071	0.283	0.104	NK Cells	Yes
PSME2	8.03E-13	0.649037054	0.395	0.176	NK Cells	No
CTSD	4.58E-12	0.708453284	0.257	0.09	NK Cells	No
ARPC3	4.62E-12	0.680007419	0.48	0.256	NK Cells	No
PTP4A2	5.53E-12	0.576027294	0.579	0.339	NK Cells	Yes
RPLP1	1.22E-11	0.359220018	0.967	0.811	NK Cells	No
PPP1CA	1.39E-11	0.59208289	0.309	0.124	NK Cells	Yes
RPS3A	2.93E-11	0.257624006	0.98	0.799	NK Cells	No
DDIT4	4.40E-11	0.585327377	0.395	0.181	NK Cells	No
RPL28	7.22E-11	0.432920946	0.868	0.67	NK Cells	No
RPL23A	7.34E-11	0.413663033	0.928	0.72	NK Cells	No
HSPA8	8.21E-11	0.628123142	0.526	0.306	NK Cells	Yes
RPL6	9.57E-11	0.29768396	0.967	0.758	NK Cells	No
SELT	1.56E-10	0.680257878	0.289	0.121	NK Cells	No
ETS1	2.95E-10	0.450150376	0.526	0.279	NK Cells	No
UBB	4.86E-10	0.499021983	0.664	0.456	NK Cells	Yes
IFITM2	7.28E-10	0.614400213	0.592	0.387	NK Cells	Yes
TRAPPC1	9.98E-10	0.651703189	0.316	0.146	NK Cells	No
ANXA1	1.05E-09	0.469126886	0.711	0.482	NK Cells	Yes
RPS2	1.09E-09	0.292507619	0.928	0.75	NK Cells	No
RBM8A	1.17E-09	0.691044013	0.322	0.154	NK Cells	No
H3F3B	1.31E-09	0.377380342	0.914	0.783	NK Cells	No
IGF2R	1.55E-09	0.435698047	0.303	0.13	NK Cells	Yes
ACP1	1.55E-09	0.652167934	0.263	0.111	NK Cells	Yes
SERF2	2.33E-09	0.460951129	0.809	0.648	NK Cells	No
OST4	4.71E-09	0.49641933	0.572	0.377	NK Cells	No
AES	8.16E-09	0.522028688	0.283	0.121	NK Cells	No
HNRNPDL	2.80E-08	0.510871298	0.48	0.293	NK Cells	No
GADD45B	3.26E-08	0.433345021	0.322	0.154	NK Cells	No
PDIA3	4.07E-08	0.55581269	0.487	0.307	NK Cells	No
SLC38A2	7.18E-08	0.583195049	0.27	0.125	NK Cells	Yes
DRAP1	1.12E-07	0.64082915	0.276	0.134	NK Cells	No
TSC22D3	1.26E-07	0.553984538	0.513	0.334	NK Cells	No
DHRS7	1.30E-07	0.513889691	0.336	0.177	NK Cells	No
RPL15	1.32E-07	0.296712904	0.908	0.746	NK Cells	No
FLNA	1.93E-07	0.581802187	0.283	0.138	NK Cells	Yes
UQCR11.1	2.02E-07	0.421814589	0.599	0.406	NK Cells	No
YWHAZ	2.11E-07	0.525731685	0.303	0.154	NK Cells	No
EIF4A1	2.18E-07	0.450928954	0.572	0.401	NK Cells	No
TPM4	2.27E-07	0.452884681	0.355	0.193	NK Cells	No
EIF3G	3.05E-07	0.655997248	0.289	0.152	NK Cells	No
GIMAP4	3.78E-07	0.3618895	0.336	0.167	NK Cells	No
ENO1	4.17E-07	0.559546818	0.329	0.185	NK Cells	Yes
RPS26	1.36E-06	0.291738898	0.882	0.716	NK Cells	No
SNRPB	1.47E-06	0.496839122	0.257	0.126	NK Cells	No
UFC1	2.27E-06	0.445746212	0.309	0.169	NK Cells	No
ATP5L	2.85E-06	0.346828375	0.717	0.551	NK Cells	No
PABPC1	2.89E-06	0.436882396	0.48	0.32	NK Cells	No
UBE2D3	3.90E-06	0.468450409	0.395	0.247	NK Cells	Yes
RPL14	4.13E-06	0.257787816	0.888	0.709	NK Cells	No
DAZAP2	4.73E-06	0.56165977	0.289	0.16	NK Cells	No
LSM14A	4.75E-06	0.38373923	0.375	0.228	NK Cells	No
SCP2	6.75E-06	0.435361758	0.368	0.225	NK Cells	No
CD99	1.29E-05	0.358878446	0.553	0.395	NK Cells	Yes
RPL36AL	1.42E-05	0.33261769	0.697	0.553	NK Cells	Yes
SSR2	2.27E-05	0.494172517	0.388	0.26	NK Cells	No
ATP6V0E1	2.30E-05	0.447265625	0.428	0.292	NK Cells	No
CYCS	3.17E-05	0.412113009	0.27	0.15	NK Cells	No
TUBB	4.18E-05	0.400244993	0.474	0.329	NK Cells	No
UBE2D2	4.43E-05	0.509910092	0.289	0.175	NK Cells	No
PSMB9	8.10E-05	0.332947636	0.289	0.165	NK Cells	No
COPE	8.27E-05	0.375576297	0.296	0.179	NK Cells	No
COX8A	8.30E-05	0.41092919	0.362	0.236	NK Cells	No
OSTC	0.000116181	0.460350595	0.322	0.213	NK Cells	No
CAPZB	0.000116863	0.417043696	0.355	0.236	NK Cells	No
RBM3	0.000123731	0.390244085	0.5	0.377	NK Cells	No
BTG1	0.000140748	0.331032279	0.553	0.409	NK Cells	No
RPL27	0.000257368	0.254610529	0.711	0.572	NK Cells	No
NDUFB2	0.000344731	0.377733956	0.336	0.224	NK Cells	No
SNRPG	0.000392595	0.369284335	0.428	0.313	NK Cells	No
NPM1	0.000511207	0.30690041	0.592	0.458	NK Cells	No
C11orf58	0.000567625	0.33965532	0.382	0.268	NK Cells	No
PSME1	0.000701007	0.283080645	0.388	0.272	NK Cells	No
ATP5G2	0.000762849	0.25471791	0.559	0.439	NK Cells	No
PRELID1	0.000908688	0.3824748	0.276	0.181	NK Cells	No
RP11-220I1.1	0.001171656	0.281440921	0.257	0.16	NK Cells	No
MSN	0.001211166	0.27697124	0.27	0.173	NK Cells	Yes
RPSA	0.001490444	0.303614688	0.493	0.394	NK Cells	Yes
HMGN1	0.001712666	0.390627697	0.263	0.174	NK Cells	No
NDUFB11	0.002117865	0.343001144	0.257	0.168	NK Cells	No
TMEM66	0.002201212	0.268765268	0.349	0.248	NK Cells	No
HNRNPF	0.002358135	0.322365116	0.27	0.178	NK Cells	Yes
CUTA	0.002553692	0.32584294	0.276	0.19	NK Cells	No
SEC11A	0.002813082	0.329280869	0.322	0.233	NK Cells	No
UBL5	0.003172249	0.288238514	0.434	0.337	NK Cells	No
ZFP36L2	0.003343358	0.327503422	0.401	0.294	NK Cells	No
PARK7	0.003491148	0.284261444	0.428	0.338	NK Cells	Yes
SPCS2	0.004059154	0.279202851	0.408	0.318	NK Cells	No
JUN	0.0044848	0.252801041	0.507	0.389	NK Cells	No
NDUFA12	0.004610145	0.282867668	0.296	0.209	NK Cells	No
TMED2	0.007739072	0.277424787	0.316	0.237	NK Cells	No
GHITM	0.008938568	0.318614261	0.257	0.186	NK Cells	No
PSMA7	0.009611476	0.305430998	0.289	0.218	NK Cells	No
NDUFB3	0.009904468	0.251580693	0.296	0.216	NK Cells	No
FBN1	0	3.103212951	0.965	0.069	FBN1+ FAP Cells	No
PRG4	0	3.081365095	0.812	0.006	FBN1+ FAP Cells	No
PCOLCE2	0	2.772619141	0.866	0.018	FBN1+ FAP Cells	No
LINC01133	0	2.601846333	0.787	0.007	FBN1+ FAP Cells	No
MFAP5	8.99E-289	3.189485797	0.975	0.09	FBN1+ FAP Cells	No
DEFB1	1.16E-265	1.81869283	0.495	0.004	FBN1+ FAP Cells	No
PLA2G2A	3.94E-263	2.584627947	0.644	0.021	FBN1+ FAP Cells	Yes
FSTL1	4.19E-242	2.606886359	0.931	0.102	FBN1+ FAP Cells	No
CD55	1.30E-209	2.006666585	0.673	0.044	FBN1+ FAP Cells	Yes
GFPT2	4.85E-205	1.590475248	0.436	0.008	FBN1+ FAP Cells	No
CD248	6.54E-198	1.813241911	0.584	0.03	FBN1+ FAP Cells	Yes
CHRDL1	6.43E-192	1.753101172	0.797	0.079	FBN1+ FAP Cells	No
SEMA3C	1.39E-189	1.651364362	0.455	0.014	FBN1+ FAP Cells	Yes
TNXB	4.06E-187	2.067818612	0.812	0.089	FBN1+ FAP Cells	No
MGST1	1.98E-182	1.625257554	0.663	0.05	FBN1+ FAP Cells	Yes
PI16	1.55E-179	1.917614236	0.634	0.046	FBN1+ FAP Cells	No
UAP1	2.51E-179	1.849418575	0.649	0.051	FBN1+ FAP Cells	Yes
CCDC80	2.18E-177	2.137277237	0.911	0.144	FBN1+ FAP Cells	No
NTM	4.48E-172	1.065249284	0.317	0.002	FBN1+ FAP Cells	Yes
NOVA1	5.47E-171	1.862678439	0.713	0.07	FBN1+ FAP Cells	No
EFEMP1	7.23E-170	1.528848309	0.584	0.039	FBN1+ FAP Cells	No
ADAMTS5	5.20E-168	1.517569611	0.45	0.018	FBN1+ FAP Cells	No
LOXL1	1.54E-166	1.298855237	0.401	0.012	FBN1+ FAP Cells	No
SCARA5	2.68E-165	1.490038332	0.55	0.034	FBN1+ FAP Cells	Yes
SPRR2B	4.31E-163	1.635232746	0.277	0	FBN1+ FAP Cells	Yes
COL1A1	1.06E-156	1.805315508	0.683	0.071	FBN1+ FAP Cells	No
GPNMB	1.09E-152	1.542645975	0.609	0.054	FBN1+ FAP Cells	Yes
CFD	1.15E-150	1.910700106	0.98	0.201	FBN1+ FAP Cells	No
IGFBP6	1.74E-150	2.009252355	0.901	0.171	FBN1+ FAP Cells	No
FNDC1	1.02E-147	1.277314023	0.337	0.008	FBN1+ FAP Cells	No
MFAP4	1.77E-142	1.628564874	0.653	0.073	FBN1+ FAP Cells	No
CREB5	2.74E-142	1.764988014	0.822	0.138	FBN1+ FAP Cells	No
TIMP2	5.71E-138	1.769682055	0.777	0.12	FBN1+ FAP Cells	No
MMP2	7.47E-138	1.630585873	0.678	0.08	FBN1+ FAP Cells	Yes
ACKR3	1.26E-135	1.643753333	0.673	0.084	FBN1+ FAP Cells	Yes
PLAC9	6.21E-135	1.787551945	0.926	0.219	FBN1+ FAP Cells	No
ALDH1A3	9.77E-135	1.169300149	0.376	0.016	FBN1+ FAP Cells	Yes
COL1A2	5.40E-134	1.71711411	0.906	0.177	FBN1+ FAP Cells	No
C1S	8.31E-133	1.493435881	0.797	0.12	FBN1+ FAP Cells	No
VCAN	1.39E-128	1.478501344	0.525	0.046	FBN1+ FAP Cells	No
PTGIS	2.06E-126	1.28647092	0.312	0.01	FBN1+ FAP Cells	Yes
PROCR	8.69E-126	1.144024168	0.396	0.022	FBN1+ FAP Cells	Yes
FBLN2	1.58E-124	1.479436664	0.802	0.132	FBN1+ FAP Cells	No
DCN	2.95E-122	1.303430459	0.995	0.202	FBN1+ FAP Cells	No
FABP3	1.46E-120	1.150588749	0.257	0.005	FBN1+ FAP Cells	No
TRIO	3.83E-119	1.479367596	0.505	0.047	FBN1+ FAP Cells	No
IGFBP5	6.04E-118	1.795619527	0.955	0.268	FBN1+ FAP Cells	No
TGFBR3	4.75E-111	1.453186834	0.515	0.055	FBN1+ FAP Cells	Yes
COL14A1	5.92E-110	1.117605165	0.312	0.014	FBN1+ FAP Cells	No
C17orf58	1.90E-109	1.251871676	0.337	0.018	FBN1+ FAP Cells	No
HSD3B7	3.34E-109	0.98107377	0.317	0.015	FBN1+ FAP Cells	No
C1R	4.61E-108	1.469893887	0.653	0.099	FBN1+ FAP Cells	No
CPE	6.98E-98	1.200065851	0.604	0.088	FBN1+ FAP Cells	Yes
ELN	3.65E-93	1.12775886	0.337	0.024	FBN1+ FAP Cells	No
SLPI	6.03E-93	1.598065501	0.366	0.03	FBN1+ FAP Cells	No
OSR2	6.77E-93	1.148165602	0.381	0.033	FBN1+ FAP Cells	No
HTRA3	1.72E-92	1.283970327	0.485	0.06	FBN1+ FAP Cells	No
GAS1	2.06E-90	1.17411064	0.421	0.044	FBN1+ FAP Cells	Yes
S100A6	2.61E-88	1.232741052	0.99	0.654	FBN1+ FAP Cells	Yes
PDGFRL	5.06E-88	1.054505307	0.609	0.096	FBN1+ FAP Cells	No
F10	1.45E-87	1.063405563	0.351	0.03	FBN1+ FAP Cells	Yes
S100A10	6.68E-86	1.396251209	0.95	0.544	FBN1+ FAP Cells	Yes
SERPING1	1.59E-84	1.219853616	0.797	0.193	FBN1+ FAP Cells	No
MEDAG	2.26E-84	1.054936783	0.267	0.015	FBN1+ FAP Cells	No
COL3A1	4.08E-84	1.405904342	0.752	0.177	FBN1+ FAP Cells	No
C1QTNF3	1.85E-82	1.158812704	0.327	0.027	FBN1+ FAP Cells	No
SDC2	7.41E-81	1.250923378	0.594	0.11	FBN1+ FAP Cells	Yes
DBN1	8.75E-81	0.982355369	0.337	0.029	FBN1+ FAP Cells	Yes
RAB32	1.54E-80	1.082494881	0.46	0.062	FBN1+ FAP Cells	No
APCDD1	1.74E-80	1.002147364	0.277	0.018	FBN1+ FAP Cells	Yes
NID1	6.20E-79	1.063423171	0.411	0.048	FBN1+ FAP Cells	Yes
CST3	2.11E-73	1.343045641	0.941	0.471	FBN1+ FAP Cells	Yes
LINC00152	1.98E-72	1.09555479	0.535	0.093	FBN1+ FAP Cells	No
RP11-14N7.2	8.11E-72	0.973231981	0.406	0.053	FBN1+ FAP Cells	No
ARL4D	3.11E-70	0.844698889	0.277	0.022	FBN1+ FAP Cells	Yes
LIMA1	7.89E-69	1.158400555	0.589	0.123	FBN1+ FAP Cells	Yes
AXL	1.31E-68	1.17185589	0.45	0.072	FBN1+ FAP Cells	Yes
ISLR	3.78E-67	1.039834616	0.421	0.06	FBN1+ FAP Cells	No
S100A4	4.75E-67	1.107362576	0.96	0.436	FBN1+ FAP Cells	No
NEGR1	5.25E-64	0.90742673	0.282	0.027	FBN1+ FAP Cells	Yes
COL6A2	4.38E-63	0.954319746	0.703	0.176	FBN1+ FAP Cells	Yes
MARCKS	4.72E-63	1.07653531	0.609	0.142	FBN1+ FAP Cells	Yes
COL12A1	9.76E-63	0.886287985	0.356	0.046	FBN1+ FAP Cells	No
LTBP4	7.87E-61	0.987787488	0.663	0.171	FBN1+ FAP Cells	No
VIT	1.95E-60	0.998269764	0.376	0.055	FBN1+ FAP Cells	No
COL6A1	3.55E-60	0.937040845	0.629	0.149	FBN1+ FAP Cells	Yes
MYOF	5.34E-58	0.853984281	0.252	0.024	FBN1+ FAP Cells	Yes
MIR4435-1HG	6.89E-58	0.87051782	0.485	0.092	FBN1+ FAP Cells	No
ADI1	7.21E-58	1.015310746	0.49	0.1	FBN1+ FAP Cells	Yes
OLFML2A	1.85E-57	0.995567837	0.332	0.045	FBN1+ FAP Cells	No
DDR2	3.72E-57	0.992839443	0.351	0.051	FBN1+ FAP Cells	Yes
PLTP	1.94E-56	0.920352721	0.287	0.033	FBN1+ FAP Cells	No
WISP2	2.81E-56	0.858212384	0.322	0.042	FBN1+ FAP Cells	No
TMEM176B	1.24E-55	0.878243005	0.262	0.027	FBN1+ FAP Cells	No
MMP14	4.42E-55	0.866289596	0.292	0.035	FBN1+ FAP Cells	Yes
TNFAIP2	3.56E-54	0.959801401	0.361	0.056	FBN1+ FAP Cells	No
GLIPR2	5.53E-54	0.878583059	0.401	0.07	FBN1+ FAP Cells	No
PMP22	5.88E-54	0.809449613	0.738	0.231	FBN1+ FAP Cells	Yes
GPX4	4.34E-53	1.097580332	0.762	0.291	FBN1+ FAP Cells	No
BIN1	9.77E-53	0.684923185	0.272	0.031	FBN1+ FAP Cells	Yes
ABI3BP	7.64E-52	0.879058122	0.302	0.041	FBN1+ FAP Cells	No
S100A11	1.25E-51	0.933339613	0.921	0.544	FBN1+ FAP Cells	No
FBLN5	1.76E-48	0.916871556	0.411	0.079	FBN1+ FAP Cells	No
NOTCH2	7.71E-47	0.909050409	0.262	0.034	FBN1+ FAP Cells	Yes
NBPF10	1.16E-46	0.871537917	0.337	0.058	FBN1+ FAP Cells	No
TPPP3	5.36E-46	0.983999849	0.332	0.056	FBN1+ FAP Cells	No
FN1	8.30E-46	0.765191144	0.619	0.186	FBN1+ FAP Cells	Yes
GPX3	1.28E-45	0.978170087	0.584	0.171	FBN1+ FAP Cells	No
NTRK2	3.47E-45	0.832439867	0.297	0.045	FBN1+ FAP Cells	Yes
LRP1	5.17E-45	0.886515317	0.45	0.101	FBN1+ FAP Cells	Yes
FGFR1	1.41E-43	0.821459975	0.361	0.069	FBN1+ FAP Cells	Yes
UGP2	2.98E-43	0.990499608	0.455	0.112	FBN1+ FAP Cells	No
CYBRD1	5.76E-43	0.880065303	0.426	0.097	FBN1+ FAP Cells	Yes
MXRA8	1.59E-42	0.820179157	0.45	0.108	FBN1+ FAP Cells	Yes
MRPS6	7.85E-42	0.893368725	0.411	0.092	FBN1+ FAP Cells	No
CTSK	1.12E-41	0.832059749	0.277	0.043	FBN1+ FAP Cells	No
KLF4	6.04E-41	0.773562766	0.401	0.089	FBN1+ FAP Cells	No
LAPTM4A	1.34E-40	0.909049092	0.856	0.479	FBN1+ FAP Cells	No
ANXA2	2.23E-40	0.874650596	0.906	0.635	FBN1+ FAP Cells	Yes
EMP3	6.43E-39	0.934650439	0.639	0.228	FBN1+ FAP Cells	Yes
PAM	1.58E-38	0.707155713	0.381	0.083	FBN1+ FAP Cells	Yes
TIMP1	9.59E-37	0.850045581	0.599	0.209	FBN1+ FAP Cells	No
GLUL	1.08E-36	1.081984056	0.545	0.188	FBN1+ FAP Cells	Yes
LDHA	2.98E-36	0.930304537	0.673	0.277	FBN1+ FAP Cells	No
SMIM14	2.77E-35	0.775886549	0.401	0.1	FBN1+ FAP Cells	No
MGP	7.94E-34	0.330473583	0.738	0.279	FBN1+ FAP Cells	No
AKAP12	8.36E-34	0.776277553	0.297	0.059	FBN1+ FAP Cells	Yes
S100A13	1.46E-33	0.782097832	0.673	0.264	FBN1+ FAP Cells	Yes
PDGFRA	2.26E-32	0.616700793	0.297	0.06	FBN1+ FAP Cells	Yes
SERPINF1	2.78E-32	0.660206171	0.47	0.135	FBN1+ FAP Cells	No
WBP5	3.40E-32	0.836368454	0.619	0.242	FBN1+ FAP Cells	No
RBMS1	4.58E-32	0.730228456	0.411	0.111	FBN1+ FAP Cells	No
TMEM106C	4.79E-32	0.569730044	0.302	0.064	FBN1+ FAP Cells	No
PPIC	5.23E-32	0.631358679	0.589	0.207	FBN1+ FAP Cells	No
VIM	4.76E-31	0.667648942	0.906	0.531	FBN1+ FAP Cells	Yes
EBF1	1.16E-30	0.645659089	0.371	0.095	FBN1+ FAP Cells	No
GSN	1.74E-30	0.435753881	0.876	0.436	FBN1+ FAP Cells	Yes
HTRA1	2.37E-30	0.59531306	0.277	0.056	FBN1+ FAP Cells	Yes
CELF2	1.49E-29	0.765258689	0.302	0.071	FBN1+ FAP Cells	No
PSAP	1.59E-29	0.700076233	0.678	0.288	FBN1+ FAP Cells	Yes
ADD3	4.16E-28	0.628593497	0.386	0.109	FBN1+ FAP Cells	Yes
NGFRAP1	9.00E-28	0.785296961	0.515	0.191	FBN1+ FAP Cells	No
ITGB5	1.79E-27	0.553795313	0.252	0.051	FBN1+ FAP Cells	Yes
SSR3	1.88E-27	0.736028115	0.416	0.132	FBN1+ FAP Cells	No
PCOLCE	2.96E-27	0.60267823	0.351	0.091	FBN1+ FAP Cells	No
ATP2B1	3.62E-27	0.759740237	0.322	0.085	FBN1+ FAP Cells	Yes
CCDC23	9.50E-27	0.687976581	0.351	0.098	FBN1+ FAP Cells	No
COL6A3	9.63E-27	0.499478041	0.436	0.129	FBN1+ FAP Cells	Yes
EFHD1	1.14E-26	0.61701306	0.327	0.084	FBN1+ FAP Cells	No
ANXA1	1.44E-26	0.673923912	0.802	0.47	FBN1+ FAP Cells	Yes
VIMP	1.46E-26	0.653076719	0.52	0.194	FBN1+ FAP Cells	No
DST	2.32E-25	0.564001523	0.441	0.144	FBN1+ FAP Cells	Yes
LAMB2	6.61E-25	0.486250855	0.391	0.117	FBN1+ FAP Cells	No
CKS1B	1.26E-24	0.613232992	0.366	0.111	FBN1+ FAP Cells	No
CRIP1	2.58E-24	0.472974177	0.436	0.141	FBN1+ FAP Cells	No
FTH1	4.98E-24	0.391295985	0.95	0.879	FBN1+ FAP Cells	No
SERF2	6.23E-24	0.586222357	0.886	0.639	FBN1+ FAP Cells	No
PRRX1	7.10E-24	0.490726059	0.262	0.062	FBN1+ FAP Cells	No
JAG1	2.42E-23	0.556823216	0.272	0.068	FBN1+ FAP Cells	Yes
KRT10	3.46E-23	0.576849341	0.436	0.151	FBN1+ FAP Cells	Yes
DDAH2	4.47E-23	0.683200957	0.376	0.122	FBN1+ FAP Cells	No
CD99	4.79E-23	0.64996771	0.703	0.38	FBN1+ FAP Cells	Yes
AHNAK	1.03E-22	0.58414768	0.738	0.366	FBN1+ FAP Cells	Yes
FTL	1.06E-22	0.398897389	0.921	0.789	FBN1+ FAP Cells	No
CYR61	3.23E-22	0.677056883	0.356	0.114	FBN1+ FAP Cells	No
FILIP1	5.29E-22	0.606369437	0.342	0.103	FBN1+ FAP Cells	Yes
COX6C	5.61E-22	0.495735601	0.896	0.65	FBN1+ FAP Cells	No
PPAP2A	1.77E-21	0.534999028	0.351	0.11	FBN1+ FAP Cells	No
PXN	2.01E-21	0.536933798	0.262	0.067	FBN1+ FAP Cells	Yes
OAZ1	5.02E-21	0.542973975	0.743	0.413	FBN1+ FAP Cells	No
NUPR1	5.70E-21	0.704596871	0.45	0.178	FBN1+ FAP Cells	No
PTPRA	1.32E-20	0.614538799	0.257	0.069	FBN1+ FAP Cells	Yes
FBLN1	1.83E-20	0.579513057	0.342	0.108	FBN1+ FAP Cells	No
RBPJ	1.99E-20	0.583990585	0.431	0.162	FBN1+ FAP Cells	No
MT-ND2	2.07E-20	0.495609247	0.941	0.7	FBN1+ FAP Cells	No
LSP1	2.14E-20	0.655190246	0.421	0.154	FBN1+ FAP Cells	Yes
ZYX	2.21E-20	0.494483293	0.272	0.075	FBN1+ FAP Cells	No
OLFML3	6.64E-20	0.54082228	0.252	0.069	FBN1+ FAP Cells	No
SELM	1.12E-18	0.44389936	0.545	0.234	FBN1+ FAP Cells	No
ANXA4	1.36E-18	0.517789107	0.252	0.071	FBN1+ FAP Cells	Yes
SEC63	3.89E-18	0.585524797	0.327	0.111	FBN1+ FAP Cells	No
AP3S1	4.29E-18	0.528775659	0.401	0.153	FBN1+ FAP Cells	No
MT-CYB	1.01E-17	0.406853107	0.95	0.777	FBN1+ FAP Cells	No
MEG3	1.81E-17	0.459236164	0.46	0.183	FBN1+ FAP Cells	No
SH3BGRL3	1.88E-17	0.453037044	0.604	0.294	FBN1+ FAP Cells	No
RBMS3	1.93E-17	0.399292816	0.322	0.107	FBN1+ FAP Cells	No
TMEM109	2.43E-17	0.429199521	0.332	0.113	FBN1+ FAP Cells	No
TIMP3	4.67E-17	0.375619145	0.881	0.543	FBN1+ FAP Cells	No
GSTO1	4.70E-17	0.455426226	0.371	0.141	FBN1+ FAP Cells	No
OAT	5.62E-17	0.541399016	0.267	0.085	FBN1+ FAP Cells	No
IDS	9.77E-17	0.38574159	0.267	0.082	FBN1+ FAP Cells	No
TFPI	1.14E-16	0.498109583	0.381	0.148	FBN1+ FAP Cells	Yes
IL6ST	5.25E-16	0.38488954	0.337	0.122	FBN1+ FAP Cells	Yes
CD63	8.56E-16	0.407211723	0.916	0.625	FBN1+ FAP Cells	Yes
GLUD1	1.08E-15	0.447907251	0.262	0.085	FBN1+ FAP Cells	No
ACTG1	1.87E-15	0.426217769	0.866	0.617	FBN1+ FAP Cells	Yes
ITGB1BP1	2.10E-15	0.491486519	0.401	0.168	FBN1+ FAP Cells	Yes
CDK4	3.94E-15	0.498089365	0.257	0.085	FBN1+ FAP Cells	No
MRPL33	3.95E-15	0.4574665	0.629	0.337	FBN1+ FAP Cells	No
MT-ND1	5.87E-15	0.419939071	0.97	0.776	FBN1+ FAP Cells	No
HSPA1A	6.55E-15	0.493818334	0.307	0.113	FBN1+ FAP Cells	Yes
CALU	7.53E-15	0.383435843	0.292	0.103	FBN1+ FAP Cells	No
ACAT1	1.05E-14	0.431788894	0.282	0.098	FBN1+ FAP Cells	No
MT-CO3	1.58E-14	0.3781006	0.97	0.789	FBN1+ FAP Cells	No
TUBB	1.82E-14	0.44487034	0.594	0.317	FBN1+ FAP Cells	No
FHL1	2.02E-14	0.387912582	0.312	0.114	FBN1+ FAP Cells	Yes
BEX4	2.34E-14	0.490043828	0.292	0.107	FBN1+ FAP Cells	No
DYNC1H1	4.10E-14	0.491377679	0.257	0.089	FBN1+ FAP Cells	No
DBI	6.98E-14	0.443273144	0.564	0.295	FBN1+ FAP Cells	No
JUND	1.19E-13	0.454558492	0.436	0.2	FBN1+ FAP Cells	No
HIGD1A	1.46E-13	0.387902382	0.307	0.117	FBN1+ FAP Cells	No
CLIC1	1.82E-13	0.393012899	0.559	0.289	FBN1+ FAP Cells	Yes
GYPC	3.33E-13	0.292050561	0.347	0.138	FBN1+ FAP Cells	Yes
MYADM	4.76E-13	0.434993219	0.332	0.135	FBN1+ FAP Cells	Yes
MT1E	4.88E-13	0.460374502	0.287	0.11	FBN1+ FAP Cells	No
UBXN4	6.76E-13	0.438545974	0.332	0.136	FBN1+ FAP Cells	No
ARF4	1.26E-12	0.456248881	0.356	0.158	FBN1+ FAP Cells	Yes
MTCH1	2.31E-12	0.392736652	0.307	0.124	FBN1+ FAP Cells	No
NDFIP1	6.43E-12	0.424223097	0.356	0.16	FBN1+ FAP Cells	No
TIMM13	8.60E-12	0.401802345	0.292	0.119	FBN1+ FAP Cells	No
TMEM258	8.80E-12	0.375182864	0.668	0.398	FBN1+ FAP Cells	No
RPS27L	8.97E-12	0.440311285	0.678	0.405	FBN1+ FAP Cells	No
RTN4	1.27E-11	0.381880472	0.574	0.318	FBN1+ FAP Cells	Yes
MRPS36	1.36E-11	0.43674565	0.287	0.118	FBN1+ FAP Cells	No
NCL	1.38E-11	0.366801336	0.361	0.162	FBN1+ FAP Cells	No
MT-ND4	1.38E-11	0.32855615	0.965	0.829	FBN1+ FAP Cells	No
YBX3	1.85E-11	0.372299552	0.361	0.163	FBN1+ FAP Cells	No
TUBA1B	2.07E-11	0.352851197	0.614	0.34	FBN1+ FAP Cells	No
PKM	2.07E-11	0.422150718	0.351	0.159	FBN1+ FAP Cells	No
C3	2.10E-11	0.28066197	0.262	0.098	FBN1+ FAP Cells	Yes
RPLP0	2.37E-11	0.449563436	0.559	0.32	FBN1+ FAP Cells	No
SDCBP	2.58E-11	0.318212652	0.396	0.184	FBN1+ FAP Cells	Yes
BZW1	3.21E-11	0.387029475	0.327	0.143	FBN1+ FAP Cells	No
CAST	3.46E-11	0.413122374	0.332	0.146	FBN1+ FAP Cells	No
H2AFJ	3.65E-11	0.330216659	0.262	0.101	FBN1+ FAP Cells	No
TUBA1A	3.79E-11	0.438589586	0.54	0.303	FBN1+ FAP Cells	No
OST4	7.28E-11	0.401214497	0.629	0.369	FBN1+ FAP Cells	No
RNH1	8.43E-11	0.453141086	0.332	0.152	FBN1+ FAP Cells	No
ARL6IP5	1.06E-10	0.418459743	0.545	0.307	FBN1+ FAP Cells	Yes
BLOC1S1	1.17E-10	0.344473812	0.391	0.19	FBN1+ FAP Cells	No
CSTB	1.47E-10	0.333856236	0.495	0.258	FBN1+ FAP Cells	No
ZFP36L2	1.74E-10	0.357794339	0.52	0.283	FBN1+ FAP Cells	No
ATP6V0E1	1.78E-10	0.355983744	0.515	0.283	FBN1+ FAP Cells	No
TYMP	1.97E-10	0.28172289	0.317	0.138	FBN1+ FAP Cells	No
DAB2	2.28E-10	0.287724644	0.312	0.136	FBN1+ FAP Cells	Yes
CLU	2.39E-10	0.722989554	0.297	0.134	FBN1+ FAP Cells	No
ANXA11	2.54E-10	0.337443447	0.262	0.105	FBN1+ FAP Cells	No
EIF1	3.03E-10	0.317583874	0.896	0.71	FBN1+ FAP Cells	No
RPL36AL	4.07E-10	0.393532549	0.797	0.543	FBN1+ FAP Cells	Yes
RAP1A	4.31E-10	0.380463538	0.302	0.134	FBN1+ FAP Cells	Yes
HSP90AA1	4.50E-10	0.299658281	0.653	0.377	FBN1+ FAP Cells	Yes
NDUFB1	6.80E-10	0.410834576	0.515	0.296	FBN1+ FAP Cells	No
DDX24	7.40E-10	0.321402506	0.475	0.252	FBN1+ FAP Cells	No
VKORC1	9.38E-10	0.321519391	0.267	0.114	FBN1+ FAP Cells	No
GTF2H5	1.05E-09	0.367376608	0.322	0.151	FBN1+ FAP Cells	No
LMNA	1.34E-09	0.399054467	0.406	0.207	FBN1+ FAP Cells	No
POLR2L	1.98E-09	0.336111323	0.748	0.513	FBN1+ FAP Cells	No
ATP5H	2.14E-09	0.281425502	0.535	0.296	FBN1+ FAP Cells	No
TPT1	2.20E-09	0.266032458	0.896	0.726	FBN1+ FAP Cells	No
MPC1	3.29E-09	0.327725881	0.297	0.134	FBN1+ FAP Cells	No
ANXA5	4.35E-09	0.341292155	0.564	0.337	FBN1+ FAP Cells	Yes
OSTC	4.84E-09	0.287115466	0.401	0.205	FBN1+ FAP Cells	No
TXN	5.82E-09	0.285977835	0.653	0.403	FBN1+ FAP Cells	No
RSL1D1	6.80E-09	0.389596111	0.396	0.205	FBN1+ FAP Cells	No
DYNLT1	1.01E-08	0.266055273	0.347	0.172	FBN1+ FAP Cells	No
ALDOA	1.16E-08	0.332567894	0.49	0.281	FBN1+ FAP Cells	No
PHPT1	1.96E-08	0.284554095	0.351	0.181	FBN1+ FAP Cells	No
HSBP1	2.59E-08	0.275206724	0.356	0.184	FBN1+ FAP Cells	No
LSMD1	3.11E-08	0.263836168	0.356	0.185	FBN1+ FAP Cells	No
MT-ND3	3.59E-08	0.322458619	0.782	0.549	FBN1+ FAP Cells	No
PRKCDBP	4.83E-08	0.333935708	0.361	0.183	FBN1+ FAP Cells	No
MRPL51	5.33E-08	0.26034058	0.262	0.122	FBN1+ FAP Cells	No
SOD1	8.07E-08	0.325911812	0.5	0.296	FBN1+ FAP Cells	Yes
FXYD1	1.44E-07	0.31285412	0.312	0.159	FBN1+ FAP Cells	Yes
SEC61B	1.77E-07	0.303003028	0.485	0.288	FBN1+ FAP Cells	No
TAF9	1.87E-07	0.303172469	0.342	0.181	FBN1+ FAP Cells	No
SEC61G	2.14E-07	0.295232501	0.569	0.369	FBN1+ FAP Cells	No
TMCO1	3.58E-07	0.276118239	0.431	0.254	FBN1+ FAP Cells	No
EIF5	3.76E-07	0.285662789	0.426	0.249	FBN1+ FAP Cells	Yes
RNF13	4.44E-07	0.293866752	0.292	0.151	FBN1+ FAP Cells	No
15-Sep	4.83E-07	0.255130938	0.371	0.208	FBN1+ FAP Cells	No
HSPE1	5.48E-07	0.296646797	0.455	0.269	FBN1+ FAP Cells	No
ENO1	6.19E-07	0.320288206	0.332	0.182	FBN1+ FAP Cells	Yes
ANXA7	9.70E-07	0.317557188	0.297	0.158	FBN1+ FAP Cells	Yes
PRDX5	9.82E-07	0.266204669	0.406	0.238	FBN1+ FAP Cells	No
RBM39	1.64E-06	0.345398294	0.332	0.185	FBN1+ FAP Cells	No
C19orf10	1.64E-06	0.25494185	0.267	0.136	FBN1+ FAP Cells	No
RNF7	1.72E-06	0.292368337	0.312	0.172	FBN1+ FAP Cells	No
HNRNPF	2.58E-05	0.275554629	0.302	0.174	FBN1+ FAP Cells	Yes
SSB	7.49E-05	0.276347526	0.277	0.162	FBN1+ FAP Cells	No
DGUOK	0.000128103	0.266211385	0.272	0.161	FBN1+ FAP Cells	No
S100A8	0	4.893066441	0.7	0.002	Myeloid Cells	Yes
LYZ	0	4.19870956	0.85	0.004	Myeloid Cells	No
AIF1	0	3.651644449	0.975	0.007	Myeloid Cells	Yes
S100A9	0	3.423395656	0.7	0	Myeloid Cells	Yes
LST1	0	3.29761489	0.95	0.006	Myeloid Cells	No
FCN1	0	2.603963666	0.775	0	Myeloid Cells	Yes
CLEC7A	0	1.659051779	0.55	0	Myeloid Cells	Yes
SERPINA1	0	1.639802603	0.525	0	Myeloid Cells	No
IGSF6	0	1.458457863	0.6	0.001	Myeloid Cells	Yes
CSTA	1.49E-292	2.525610098	0.675	0.004	Myeloid Cells	Yes
MS4A6A	5.73E-284	2.199481694	0.575	0.002	Myeloid Cells	No
IL1B	1.13E-283	2.105492188	0.5	0.001	Myeloid Cells	No
S100A12	1.52E-265	2.623038112	0.425	0	Myeloid Cells	Yes
HCK	5.79E-250	1.081154848	0.4	0	Myeloid Cells	Yes
SPI1	3.51E-240	1.192672547	0.45	0.001	Myeloid Cells	No
RP11-290F20.3	3.88E-235	1.794434283	0.4	0	Myeloid Cells	No
CFP	4.69E-235	1.43258094	0.4	0	Myeloid Cells	No
IFI30	2.16E-234	1.051587441	0.375	0	Myeloid Cells	No
MS4A7	3.09E-225	1.720037138	0.425	0.001	Myeloid Cells	No
MPEG1	1.98E-219	1.335645589	0.375	0	Myeloid Cells	No
LILRA5	7.86E-219	1.060560366	0.35	0	Myeloid Cells	Yes
C5AR1	5.52E-204	1.120543729	0.35	0	Myeloid Cells	Yes
RGS18	2.80E-203	0.937504417	0.325	0	Myeloid Cells	Yes
FPR1	9.75E-188	0.854191787	0.3	0	Myeloid Cells	Yes
CSF2RA	9.75E-188	0.836796016	0.3	0	Myeloid Cells	Yes
BCL2A1	5.60E-173	1.376469009	0.45	0.004	Myeloid Cells	No
FCGR1A	3.33E-172	1.073525015	0.275	0	Myeloid Cells	Yes
[truncated: 685 more rows]
