# Supplementary material for: Single-cell transcriptional profiles in human skeletal muscle
Source: Sci Rep. 2020 Jan 14;10:229. doi: 10.1038/s41598-019-57110-6 (PMC6959232; doi:10.1038/s41598-019-57110-6)
Supplement: Supplementary file 3 — Supplementary Table S2. [file 41598_2019_57110_MOESM3_ESM.xlsx]

## Sheet: Supplementary Table 2
Table S2: FAP Subtype Marker Genes for either mouse or human FAP subtypes. Marker genes are defined as having > 0.25 LFC and < 0.05 adjusted p-value over the other FAP subtype, as calculated by Seurat. Columns represent HGNC symbol (A), whether gene is a mouse LUM+ FAP cell marker (B), whether gene is a human LUM+ FAP cell marker (C), whether gene is a mouse FBN1+ FAP cell marker (D), whether gen…
	Mouse LUM+ FAP	Human LUM+ FAP	Mouse FBN1+ FAP	Human FBN1+ FAP	Surface Marker?
ANGPTL1	Yes	Yes	No	No	No
APOD	Yes	Yes	No	No	No
CAV1	Yes	Yes	No	No	Yes
CFH	Yes	Yes	No	No	No
CILP	Yes	Yes	No	No	No
COL15A1	Yes	Yes	No	No	No
COL4A2	Yes	Yes	No	No	No
COL6A3	Yes	Yes	No	No	Yes
CXCL12	Yes	Yes	No	No	Yes
CXCL14	Yes	Yes	No	No	No
DCN	Yes	Yes	No	No	No
EMP1	Yes	Yes	No	No	Yes
EMP2	Yes	Yes	No	No	Yes
FBLN1	Yes	Yes	No	No	No
FGL2	Yes	Yes	No	No	No
FMO2	Yes	Yes	No	No	No
GSN	Yes	Yes	No	No	Yes
HSD11B1	Yes	Yes	No	No	No
HSPG2	Yes	Yes	No	No	Yes
IGF1	Yes	Yes	No	No	Yes
IGFBP7	Yes	Yes	No	No	No
LUM	Yes	Yes	No	No	No
MGP	Yes	Yes	No	No	No
MME	Yes	Yes	No	No	Yes
MYOC	Yes	Yes	No	No	No
PCOLCE	Yes	Yes	No	No	No
SCN7A	Yes	Yes	No	No	Yes
SEPP1	Yes	Yes	No	No	No
SERPINF1	Yes	Yes	No	No	No
SMOC2	Yes	Yes	No	No	No
SPARCL1	Yes	Yes	No	No	No
SPRY1	Yes	Yes	No	No	Yes
TCF4	Yes	Yes	No	No	No
TXNIP	Yes	Yes	No	No	No
CCDC80	Yes	No	No	Yes	No
CPE	Yes	No	No	Yes	Yes
CYR61	Yes	No	No	Yes	No
ELN	Yes	No	No	Yes	No
GAS1	Yes	No	No	Yes	Yes
MFAP4	Yes	No	No	Yes	No
PRG4	Yes	No	No	Yes	No
3632451O06RIK	Yes	No	No	No	No
2019-09-04	Yes	No	No	No	No
ABCA8A	Yes	No	No	No	No
ABCA8B	Yes	No	No	No	No
ACVR2A	Yes	No	No	No	Yes
ADH1	Yes	No	No	No	No
ADM	Yes	No	No	No	No
ANK2	Yes	No	No	No	Yes
ANXA5	Yes	No	No	No	Yes
APOE	Yes	No	No	No	Yes
ATP1A2	Yes	No	No	No	Yes
AW112010	Yes	No	No	No	No
BGN	Yes	No	No	No	Yes
BICC1	Yes	No	No	No	No
BMP4	Yes	No	No	No	No
BMP5	Yes	No	No	No	No
BMPER	Yes	No	No	No	No
BOC	Yes	No	No	No	Yes
BTG1	Yes	No	No	No	No
BTG2	Yes	No	No	No	No
C1QTNF2	Yes	No	No	No	No
CCBE1	Yes	No	No	No	No
CD302	Yes	No	No	No	No
CD63	Yes	No	No	No	Yes
CD81	Yes	No	No	No	Yes
CD9	Yes	No	No	No	Yes
CDKN1C	Yes	No	No	No	No
CLEC11A	Yes	No	No	No	No
CLEC1A	Yes	No	No	No	Yes
CLMP	Yes	No	No	No	Yes
CLU	Yes	No	No	No	No
CMKLR1	Yes	No	No	No	Yes
CNTFR	Yes	No	No	No	Yes
COL4A1	Yes	No	No	No	No
COL6A2	Yes	No	No	No	Yes
COL8A1	Yes	No	No	No	No
COLEC12	Yes	No	No	No	Yes
CP	Yes	No	No	No	Yes
CPXM1	Yes	No	No	No	No
CPXM2	Yes	No	No	No	No
CRISPLD2	Yes	No	No	No	No
CRLF1	Yes	No	No	No	Yes
CST3	Yes	No	No	No	Yes
CTGF	Yes	No	No	No	No
CTSH	Yes	No	No	No	No
CTSK	Yes	No	No	No	No
CYGB	Yes	No	No	No	No
DACT3	Yes	No	No	No	No
DDIT4	Yes	No	No	No	No
DEPTOR	Yes	No	No	No	No
DHRS3	Yes	No	No	No	Yes
ECM2	Yes	No	No	No	No
EGR1	Yes	No	No	No	No
EMILIN1	Yes	No	No	No	Yes
ENTPD2	Yes	No	No	No	Yes
EVA1B	Yes	No	No	No	No
F2R	Yes	No	No	No	Yes
F3	Yes	No	No	No	Yes
FAM198B	Yes	No	No	No	No
FBLN7	Yes	No	No	No	No
FIBIN	Yes	No	No	No	No
FMO1	Yes	No	No	No	No
FOS	Yes	No	No	No	No
FOSB	Yes	No	No	No	No
FXYD6	Yes	No	No	No	Yes
G0S2	Yes	No	No	No	No
GADD45B	Yes	No	No	No	No
GAS6	Yes	No	No	No	No
GDF10	Yes	No	No	No	No
GEM	Yes	No	No	No	Yes
GGT5	Yes	No	No	No	Yes
GNB4	Yes	No	No	No	No
GNG11	Yes	No	No	No	Yes
GPM6B	Yes	No	No	No	Yes
GPX3	Yes	No	No	No	No
GSTT1	Yes	No	No	No	No
HES1	Yes	No	No	No	No
HMCN2	Yes	No	No	No	Yes
HSPA1A	Yes	No	No	No	Yes
HSPA1B	Yes	No	No	No	Yes
ID2	Yes	No	No	No	No
ID3	Yes	No	No	No	No
IER2	Yes	No	No	No	No
IFNGR1	Yes	No	No	No	Yes
IGSF10	Yes	No	No	No	No
IL11RA1	Yes	No	No	No	No
IL17D	Yes	No	No	No	No
INMT	Yes	No	No	No	No
ITGBL1	Yes	No	No	No	Yes
ITM2A	Yes	No	No	No	Yes
ITM2C	Yes	No	No	No	Yes
JAM2	Yes	No	No	No	Yes
JUN	Yes	No	No	No	No
KAZALD1	Yes	No	No	No	No
KCTD12	Yes	No	No	No	Yes
KLF9	Yes	No	No	No	Yes
LHFP	Yes	No	No	No	No
LIFR	Yes	No	No	No	Yes
LOX	Yes	No	No	No	No
LPL	Yes	No	No	No	Yes
LSAMP	Yes	No	No	No	Yes
LTBP4	Yes	No	No	No	No
LYSMD2	Yes	No	No	No	No
MAFB	Yes	No	No	No	No
MATN2	Yes	No	No	No	No
MBNL2	Yes	No	No	No	No
MDK	Yes	No	No	No	No
MEOX1	Yes	No	No	No	No
MEOX2	Yes	No	No	No	No
MFAP2	Yes	No	No	No	No
MMP2	Yes	No	No	No	Yes
MXRA7	Yes	No	No	No	No
NDRG2	Yes	No	No	No	No
NDUFA4L2	Yes	No	No	No	No
NFIA	Yes	No	No	No	No
NFIB	Yes	No	No	No	No
NID2	Yes	No	No	No	Yes
NRP1	Yes	No	No	No	Yes
NTF3	Yes	No	No	No	No
OLFML3	Yes	No	No	No	No
P2RY1	Yes	No	No	No	Yes
PAM	Yes	No	No	No	Yes
PDGFRA	Yes	No	No	No	Yes
PDGFRL	Yes	No	No	No	No
PEG3	Yes	No	No	No	No
PENK	Yes	No	No	No	Yes
PHLDA1	Yes	No	No	No	No
PHLDA3	Yes	No	No	No	Yes
PID1	Yes	No	No	No	No
PIK3R1	Yes	No	No	No	Yes
PLOD1	Yes	No	No	No	No
PLPP1	Yes	No	No	No	Yes
PODN	Yes	No	No	No	No
PRELP	Yes	No	No	No	No
PRNP	Yes	No	No	No	Yes
PRRX2	Yes	No	No	No	No
PTGFR	Yes	No	No	No	Yes
RAPH1	Yes	No	No	No	Yes
RBP1	Yes	No	No	No	No
RBP4	Yes	No	No	No	No
RCN3	Yes	No	No	No	No
RHOB	Yes	No	No	No	Yes
RNASET2A	Yes	No	No	No	No
RNASET2B	Yes	No	No	No	No
SCARF2	Yes	No	No	No	No
SEMA5A	Yes	No	No	No	Yes
SERPINA3N	Yes	No	No	No	No
SERTAD4	Yes	No	No	No	No
SFRP1	Yes	No	No	No	Yes
SGK1	Yes	No	No	No	Yes
SNHG18	Yes	No	No	No	No
SPOCK2	Yes	No	No	No	No
SPON1	Yes	No	No	No	No
SPON2	Yes	No	No	No	No
SRPX	Yes	No	No	No	No
STEAP4	Yes	No	No	No	Yes
SVEP1	Yes	No	No	No	No
SWT1	Yes	No	No	No	No
TGFBI	Yes	No	No	No	Yes
THBS1	Yes	No	No	No	Yes
THBS4	Yes	No	No	No	No
TM4SF1	Yes	No	No	No	Yes
TMEM119	Yes	No	No	No	Yes
TMEM176B	Yes	No	No	No	No
TMEM204	Yes	No	No	No	Yes
TMEM64	Yes	No	No	No	No
TSC22D1	Yes	No	No	No	No
TSC22D3	Yes	No	No	No	No
TSPAN11	Yes	No	No	No	Yes
VEGFC	Yes	No	No	No	No
VIT	Yes	No	No	No	No
VWA1	Yes	No	No	No	No
WFDC1	Yes	No	No	No	No
WWTR1	Yes	No	No	No	No
C3	No	Yes	Yes	No	Yes
DPT	No	Yes	Yes	No	No
ABCA10	No	Yes	No	No	No
ABCA8	No	Yes	No	No	Yes
ADH1B	No	Yes	No	No	Yes
AKR1B1	No	Yes	No	No	No
ALDH1A1	No	Yes	No	No	No
CALM2	No	Yes	No	No	Yes
CLEC14A	No	Yes	No	No	Yes
EPHX1	No	Yes	No	No	No
IGF2	No	Yes	No	No	No
ITM2B	No	Yes	No	No	Yes
LAMA2	No	Yes	No	No	Yes
MALAT1	No	Yes	No	No	No
PGF	No	Yes	No	No	No
PRDX4	No	Yes	No	No	No
PTGDS	No	Yes	No	No	No
RND3	No	Yes	No	No	Yes
SFRP4	No	Yes	No	No	No
SGCE	No	Yes	No	No	Yes
ABLIM1	No	No	Yes	Yes	No
ACKR3	No	No	Yes	Yes	Yes
ACTG1	No	No	Yes	Yes	Yes
ADAMTS5	No	No	Yes	Yes	No
AHNAK	No	No	Yes	Yes	Yes
ALDH1A3	No	No	Yes	Yes	Yes
ANXA2	No	No	Yes	Yes	Yes
ARHGAP29	No	No	Yes	Yes	No
ARL4D	No	No	Yes	Yes	Yes
AXL	No	No	Yes	Yes	Yes
CD248	No	No	Yes	Yes	Yes
CD34	No	No	Yes	Yes	Yes
CD55	No	No	Yes	Yes	Yes
COL14A1	No	No	Yes	Yes	No
CREB5	No	No	Yes	Yes	No
DBN1	No	No	Yes	Yes	Yes
DDR2	No	No	Yes	Yes	Yes
EFEMP1	No	No	Yes	Yes	No
FBN1	No	No	Yes	Yes	No
FNDC1	No	No	Yes	Yes	No
FSTL1	No	No	Yes	Yes	No
GFPT2	No	No	Yes	Yes	No
GLUD1	No	No	Yes	Yes	No
IGFBP5	No	No	Yes	Yes	No
IGFBP6	No	No	Yes	Yes	No
JAG1	No	No	Yes	Yes	Yes
KLF4	No	No	Yes	Yes	No
MARCKS	No	No	Yes	Yes	Yes
MFAP5	No	No	Yes	Yes	No
MRPL33	No	No	Yes	Yes	No
MYOF	No	No	Yes	Yes	Yes
NID1	No	No	Yes	Yes	Yes
NOVA1	No	No	Yes	Yes	No
OLFML2A	No	No	Yes	Yes	No
PCOLCE2	No	No	Yes	Yes	No
PI16	No	No	Yes	Yes	No
PROCR	No	No	Yes	Yes	Yes
RAB32	No	No	Yes	Yes	No
RAMP2	No	No	Yes	Yes	Yes
S100A11	No	No	Yes	Yes	No
S100A16	No	No	Yes	Yes	Yes
SCARA5	No	No	Yes	Yes	Yes
SEMA3C	No	No	Yes	Yes	Yes
TIMP2	No	No	Yes	Yes	No
TIMP3	No	No	Yes	Yes	No
TMSB10	No	No	Yes	Yes	No
TMSB4X	No	No	Yes	Yes	No
TNFAIP2	No	No	Yes	Yes	No
TNXB	No	No	Yes	Yes	No
TRIO	No	No	Yes	Yes	No
UAP1	No	No	Yes	Yes	Yes
UGP2	No	No	Yes	Yes	No
VCAN	No	No	Yes	Yes	No
YBX3	No	No	Yes	Yes	No
ZYX	No	No	Yes	Yes	No
1700019D03RIK	No	No	Yes	No	No
ACE	No	No	Yes	No	Yes
ACKR1	No	No	Yes	No	Yes
ACKR2	No	No	Yes	No	Yes
ADAM33	No	No	Yes	No	No
ADAMTSL4	No	No	Yes	No	No
ADAMTSL5	No	No	Yes	No	No
ADGRD1	No	No	Yes	No	Yes
ADGRG2	No	No	Yes	No	Yes
ADRA1B	No	No	Yes	No	Yes
AGPAT4	No	No	Yes	No	No
AHNAK2	No	No	Yes	No	Yes
AIF1L	No	No	Yes	No	Yes
ANTXR1	No	No	Yes	No	Yes
ANXA1	No	No	Yes	No	Yes
ANXA3	No	No	Yes	No	Yes
ARHGAP20	No	No	Yes	No	No
ARL4A	No	No	Yes	No	Yes
ARSI	No	No	Yes	No	No
ATOX1	No	No	Yes	No	No
ATP2B1	No	No	Yes	No	Yes
BAG1	No	No	Yes	No	No
BASP1	No	No	Yes	No	Yes
BLVRB	No	No	Yes	No	Yes
BMP1	No	No	Yes	No	No
BMP7	No	No	Yes	No	No
C1GALT1	No	No	Yes	No	No
CADM3	No	No	Yes	No	Yes
CALCRL	No	No	Yes	No	Yes
CALM1	No	No	Yes	No	Yes
CAR8	No	No	Yes	No	No
CD164	No	No	Yes	No	Yes
CD47	No	No	Yes	No	Yes
CDON	No	No	Yes	No	Yes
CHST1	No	No	Yes	No	No
CLEC3B	No	No	Yes	No	No
CLIC4	No	No	Yes	No	Yes
CLIP1	No	No	Yes	No	No
CMAH	No	No	Yes	No	No
COTL1	No	No	Yes	No	Yes
CRIP1	No	No	Yes	No	No
CSF1	No	No	Yes	No	Yes
D630033O11RIK	No	No	Yes	No	No
DACT1	No	No	Yes	No	No
DACT2	No	No	Yes	No	No
DCBLD2	No	No	Yes	No	Yes
DDAH2	No	No	Yes	No	No
DNM1	No	No	Yes	No	Yes
DPP4	No	No	Yes	No	Yes
DTNBP1	No	No	Yes	No	Yes
EBF1	No	No	Yes	No	No
EBF2	No	No	Yes	No	No
ECM1	No	No	Yes	No	No
EDN1	No	No	Yes	No	No
EEF1B2	No	No	Yes	No	No
EFHD1	No	No	Yes	No	No
EHD1	No	No	Yes	No	Yes
EMILIN2	No	No	Yes	No	No
EMP3	No	No	Yes	No	Yes
FAM167A	No	No	Yes	No	No
FEZ1	No	No	Yes	No	Yes
FGF2	No	No	Yes	No	No
FHL1	No	No	Yes	No	Yes
FIGF	No	No	Yes	No	No
FLNB	No	No	Yes	No	Yes
FLNC	No	No	Yes	No	Yes
FLRT2	No	No	Yes	No	Yes
FN1	No	No	Yes	No	Yes
FYN	No	No	Yes	No	Yes
GALNT1	No	No	Yes	No	No
GALNT16	No	No	Yes	No	No
GAN	No	No	Yes	No	No
GAS7	No	No	Yes	No	Yes
GDA	No	No	Yes	No	No
GLCE	No	No	Yes	No	No
GNGT2	No	No	Yes	No	Yes
GNPNAT1	No	No	Yes	No	No
GPC6	No	No	Yes	No	Yes
HAS1	No	No	Yes	No	Yes
HAS2	No	No	Yes	No	Yes
HDAC7	No	No	Yes	No	No
HEG1	No	No	Yes	No	Yes
HN1	No	No	Yes	No	No
HSPB8	No	No	Yes	No	No
IFI204	No	No	Yes	No	No
IFI27L2A	No	No	Yes	No	No
IGFBP4	No	No	Yes	No	No
IL13RA1	No	No	Yes	No	Yes
IL18	No	No	Yes	No	No
IL1RL2	No	No	Yes	No	Yes
IL33	No	No	Yes	No	No
IL6RA	No	No	Yes	No	No
ILDR2	No	No	Yes	No	No
ISLR2	No	No	Yes	No	Yes
KDELC2	No	No	Yes	No	No
KIF2A	No	No	Yes	No	No
KLF2	No	No	Yes	No	No
KLF3	No	No	Yes	No	No
LAMA4	No	No	Yes	No	No
LGI2	No	No	Yes	No	No
LIMCH1	No	No	Yes	No	No
LIMS2	No	No	Yes	No	Yes
LRRN4CL	No	No	Yes	No	No
LSP1	No	No	Yes	No	Yes
LURAP1L	No	No	Yes	No	No
LY6A	No	No	Yes	No	No
LY6C1	No	No	Yes	No	No
MAF	No	No	Yes	No	No
MAN1A	No	No	Yes	No	No
MEGF9	No	No	Yes	No	No
METRNL	No	No	Yes	No	No
MGLL	No	No	Yes	No	Yes
MT2	No	No	Yes	No	No
MUSTN1	No	No	Yes	No	No
NCKAP1	No	No	Yes	No	Yes
NFE2L2	No	No	Yes	No	Yes
NHSL1	No	No	Yes	No	No
NOTCH2	No	No	Yes	No	Yes
NOV	No	No	Yes	No	No
NPR1	No	No	Yes	No	Yes
NPTN	No	No	Yes	No	Yes
NTN4	No	No	Yes	No	Yes
OPCML	No	No	Yes	No	Yes
PAMR1	No	No	Yes	No	No
PCSK6	No	No	Yes	No	Yes
PDE8A	No	No	Yes	No	No
PDLIM1	No	No	Yes	No	No
PI15	No	No	Yes	No	No
PLA1A	No	No	Yes	No	No
PLAC8	No	No	Yes	No	No
PLAT	No	No	Yes	No	No
PLEKHO2	No	No	Yes	No	No
PLPP3	No	No	Yes	No	Yes
PPA1	No	No	Yes	No	No
PPP1R14B	No	No	Yes	No	No
PRKCDBP	No	No	Yes	No	No
PRSS23	No	No	Yes	No	No
PTGS1	No	No	Yes	No	No
PTPRJ	No	No	Yes	No	Yes
PTRF	No	No	Yes	No	No
PYGL	No	No	Yes	No	No
QPCT	No	No	Yes	No	No
RAP1B	No	No	Yes	No	Yes
RBPJ	No	No	Yes	No	No
RHOC	No	No	Yes	No	Yes
RHOQ	No	No	Yes	No	Yes
RHOU	No	No	Yes	No	Yes
ROBO1	No	No	Yes	No	Yes
ROCK2	No	No	Yes	No	Yes
RORB	No	No	Yes	No	No
S100A13	No	No	Yes	No	Yes
SAMHD1	No	No	Yes	No	Yes
SBSN	No	No	Yes	No	No
SDK1	No	No	Yes	No	Yes
SERPINB6A	No	No	Yes	No	No
SIRPA	No	No	Yes	No	Yes
SLC16A9	No	No	Yes	No	Yes
SLC43A3	No	No	Yes	No	Yes
SLC4A4	No	No	Yes	No	Yes
SLCO3A1	No	No	Yes	No	Yes
SMPD3	No	No	Yes	No	Yes
SMURF2	No	No	Yes	No	Yes
SNX21	No	No	Yes	No	No
SPAG9	No	No	Yes	No	No
SPSB1	No	No	Yes	No	No
STMN4	No	No	Yes	No	No
SYTL2	No	No	Yes	No	Yes
TEK	No	No	Yes	No	Yes
TGFBR2	No	No	Yes	No	Yes
THBD	No	No	Yes	No	Yes
THY1	No	No	Yes	No	Yes
TMEFF2	No	No	Yes	No	Yes
TMEM100	No	No	Yes	No	Yes
TMEM158	No	No	Yes	No	No
TNS1	No	No	Yes	No	No
TRIOBP	No	No	Yes	No	No
TRIP10	No	No	Yes	No	Yes
TSPAN5	No	No	Yes	No	Yes
TSPO	No	No	Yes	No	No
TUBB2B	No	No	Yes	No	No
TUBB4A	No	No	Yes	No	No
TUBB6	No	No	Yes	No	No
UCHL1	No	No	Yes	No	Yes
UGDH	No	No	Yes	No	No
UQCC2	No	No	Yes	No	No
VASN	No	No	Yes	No	Yes
VAT1	No	No	Yes	No	No
VLDLR	No	No	Yes	No	Yes
WNT2	No	No	Yes	No	Yes
ZFP385A	No	No	Yes	No	No
ACTB	No	No	No	Yes	Yes
ADI1	No	No	No	Yes	Yes
ALDOA	No	No	No	Yes	No
ANXA4	No	No	No	Yes	Yes
APCDD1	No	No	No	Yes	Yes
ATP5E	No	No	No	Yes	No
ATP5H	No	No	No	Yes	No
BIN1	No	No	No	Yes	Yes
C17orf58	No	No	No	Yes	No
C1QTNF3	No	No	No	Yes	No
C4orf3	No	No	No	Yes	No
CAPZB	No	No	No	Yes	No
CCDC23	No	No	No	Yes	No
CDK4	No	No	No	Yes	No
CHRDL1	No	No	No	Yes	No
COL1A1	No	No	No	Yes	No
COX4I1	No	No	No	Yes	No
COX6C	No	No	No	Yes	No
DEFB1	No	No	No	Yes	No
DST	No	No	No	Yes	Yes
DYNC1H1	No	No	No	Yes	No
EEF1A1	No	No	No	Yes	Yes
EEF1D	No	No	No	Yes	No
EIF1	No	No	No	Yes	No
F10	No	No	No	Yes	Yes
FABP3	No	No	No	Yes	No
FILIP1	No	No	No	Yes	Yes
GLIPR2	No	No	No	Yes	No
GLUL	No	No	No	Yes	Yes
GPNMB	No	No	No	Yes	Yes
GPX4	No	No	No	Yes	No
GUK1	No	No	No	Yes	No
GYPC	No	No	No	Yes	Yes
H2AFZ	No	No	No	Yes	No
HIGD1A	No	No	No	Yes	No
HNRNPA1	No	No	No	Yes	No
HSD3B7	No	No	No	Yes	No
IFI27	No	No	No	Yes	No
IL6ST	No	No	No	Yes	Yes
ITGB5	No	No	No	Yes	Yes
KRT10	No	No	No	Yes	Yes
LDHA	No	No	No	Yes	No
LIMA1	No	No	No	Yes	Yes
LINC00152	No	No	No	Yes	No
LINC01133	No	No	No	Yes	No
LOXL1	No	No	No	Yes	No
LSMD1	No	No	No	Yes	No
MEDAG	No	No	No	Yes	No
MGST1	No	No	No	Yes	Yes
MIR4435-1HG	No	No	No	Yes	No
MMP14	No	No	No	Yes	Yes
MRPL41	No	No	No	Yes	No
MRPS6	No	No	No	Yes	No
MT-CO3	No	No	No	Yes	No
MT-ND2	No	No	No	Yes	No
MT1E	No	No	No	Yes	No
MT2A	No	No	No	Yes	No
MYL6	No	No	No	Yes	No
MYL9	No	No	No	Yes	No
NDUFB1	No	No	No	Yes	No
NTM	No	No	No	Yes	Yes
NTRK2	No	No	No	Yes	Yes
OAZ1	No	No	No	Yes	No
OST4	No	No	No	Yes	No
PABPC1	No	No	No	Yes	No
PFDN5	No	No	No	Yes	No
PLA2G2A	No	No	No	Yes	Yes
PLAC9	No	No	No	Yes	No
POLR2L	No	No	No	Yes	No
POMP	No	No	No	Yes	No
PPAP2A	No	No	No	Yes	No
PPIC	No	No	No	Yes	No
PTGIS	No	No	No	Yes	Yes
PXN	No	No	No	Yes	Yes
RAP1A	No	No	No	Yes	Yes
RBMS1	No	No	No	Yes	No
RP11-14N7.2	No	No	No	Yes	No
RSL1D1	No	No	No	Yes	No
S100A10	No	No	No	Yes	Yes
S100A4	No	No	No	Yes	No
S100A6	No	No	No	Yes	Yes
SERF2	No	No	No	Yes	No
SH3BGRL3	No	No	No	Yes	No
SLPI	No	No	No	Yes	No
SMIM14	No	No	No	Yes	No
SOX4	No	No	No	Yes	No
SPARC	No	No	No	Yes	No
SPRR2B	No	No	No	Yes	Yes
SSR3	No	No	No	Yes	No
TAGLN2	No	No	No	Yes	No
TCEB2	No	No	No	Yes	No
TGFBR3	No	No	No	Yes	Yes
TMA7	No	No	No	Yes	No
TMEM106C	No	No	No	Yes	No
TMEM109	No	No	No	Yes	No
TOMM7	No	No	No	Yes	No
TPM1	No	No	No	Yes	Yes
TPM4	No	No	No	Yes	No
TPPP3	No	No	No	Yes	No
TPT1	No	No	No	Yes	No
TYMP	No	No	No	Yes	No
UBA52	No	No	No	Yes	Yes
UQCR11.1	No	No	No	Yes	No
UQCRB	No	No	No	Yes	No
YBX1	No	No	No	Yes	No
ZFP36L2	No	No	No	Yes	No
