# Supplementary material for: Single-cell transcriptional profiles in human skeletal muscle
Source: Sci Rep. 2020 Jan 14;10:229. doi: 10.1038/s41598-019-57110-6 (PMC6959232; doi:10.1038/s41598-019-57110-6)
Supplement: Supplementary file 4 — Supplementary Table S3. [file 41598_2019_57110_MOESM4_ESM.xlsx]

## Sheet: Supplementary Table 3
Table S3: Mononuclear cell marker genes. Each row represents one marker gene. Columns represent cell-type (A) and HGNC symbol of the gene (B).
Cell-type	Gene
Endothelial Cells	VWF
Endothelial Cells	AQP1
Endothelial Cells	ITGA6
Endothelial Cells	A2M
Endothelial Cells	IFI27
Endothelial Cells	GNG11
Endothelial Cells	CD74
Endothelial Cells	CLDN5
Endothelial Cells	CD36
Endothelial Cells	BTNL9
Endothelial Cells	ITGA1
Endothelial Cells	FABP4
Endothelial Cells	RNASE1
Endothelial Cells	EGFL7
Endothelial Cells	GPR116
Endothelial Cells	AC011526.1
Endothelial Cells	CDH5
Endothelial Cells	HLA-B
Endothelial Cells	RGCC
Endothelial Cells	TMEM88
Endothelial Cells	HLA-DRB1
Endothelial Cells	ABLIM3
Endothelial Cells	HLA-E
Endothelial Cells	CAV1
Endothelial Cells	CD93
Endothelial Cells	TM4SF1
Endothelial Cells	IGF2
Endothelial Cells	RP11-782C8.5
Endothelial Cells	PODXL
Endothelial Cells	MGLL
Endothelial Cells	B2M
Endothelial Cells	EMCN
Endothelial Cells	CA4
Endothelial Cells	FABP5
Endothelial Cells	FLT1
Endothelial Cells	WARS
Endothelial Cells	TMSB10
Endothelial Cells	KIF25
Endothelial Cells	BST2
Endothelial Cells	RP11-417J8.6
Endothelial Cells	SLC9A3R2
Endothelial Cells	SHANK3
Endothelial Cells	ESAM
Endothelial Cells	TCF4
Endothelial Cells	MLLT4
Endothelial Cells	F8
Endothelial Cells	HLA-A
Endothelial Cells	CD300LG
Endothelial Cells	PTPRB
Endothelial Cells	ENG
LUM+ FAP Cells	COL15A1
LUM+ FAP Cells	APOD
LUM+ FAP Cells	LUM
LUM+ FAP Cells	DCN
LUM+ FAP Cells	ADH1B
LUM+ FAP Cells	MYOC
LUM+ FAP Cells	C3
LUM+ FAP Cells	CFD
LUM+ FAP Cells	ABCA8
LUM+ FAP Cells	PTGDS
LUM+ FAP Cells	GSN
LUM+ FAP Cells	SMOC2
LUM+ FAP Cells	DPT
LUM+ FAP Cells	PDGFRL
LUM+ FAP Cells	CXCL14
LUM+ FAP Cells	COL6A3
LUM+ FAP Cells	C1S
LUM+ FAP Cells	FBLN2
LUM+ FAP Cells	SERPINF1
LUM+ FAP Cells	MGP
LUM+ FAP Cells	FBLN1
LUM+ FAP Cells	CFH
LUM+ FAP Cells	COL1A2
LUM+ FAP Cells	PCOLCE
LUM+ FAP Cells	CILP
LUM+ FAP Cells	SCN7A
LUM+ FAP Cells	ABCA10
LUM+ FAP Cells	IGF1
LUM+ FAP Cells	LTBP4
LUM+ FAP Cells	COL6A2
LUM+ FAP Cells	FBLN5
LUM+ FAP Cells	IGFBP6
LUM+ FAP Cells	LAMA2
LUM+ FAP Cells	COL6A1
LUM+ FAP Cells	PDGFRA
LUM+ FAP Cells	ANGPTL1
LUM+ FAP Cells	SFRP4
LUM+ FAP Cells	PLAC9
LUM+ FAP Cells	C1R
LUM+ FAP Cells	LRP1
LUM+ FAP Cells	MMP2
LUM+ FAP Cells	CHRDL1
LUM+ FAP Cells	PODN
LUM+ FAP Cells	HSD11B1
LUM+ FAP Cells	FN1
LUM+ FAP Cells	ISLR
LUM+ FAP Cells	MFAP5
LUM+ FAP Cells	CCDC80
LUM+ FAP Cells	SERPING1
LUM+ FAP Cells	PGF
Satellite Cells	CXCL14
Satellite Cells	ALDH1A1
Satellite Cells	SPRY1
Satellite Cells	MEG3
Satellite Cells	CD63
Satellite Cells	APOC1
Satellite Cells	APOE
Satellite Cells	MYF5
Satellite Cells	TRDN
Satellite Cells	MYF6
Satellite Cells	MEST
Satellite Cells	MT1X
Satellite Cells	TUBB2B
Satellite Cells	CHRNA1
Satellite Cells	SPATS2L
Satellite Cells	FOSB
Satellite Cells	STAC3
Satellite Cells	FOS
Satellite Cells	PAX7
Satellite Cells	CRYAB
Satellite Cells	CSRP2
Satellite Cells	EGR1
Satellite Cells	IGFBP5
Satellite Cells	DLK1
Satellite Cells	JUNB
Satellite Cells	JUN
Satellite Cells	CADM2
Satellite Cells	PON2
Satellite Cells	PDLIM4
Satellite Cells	RASD1
Satellite Cells	PPP1R14B
Satellite Cells	SGCA
Satellite Cells	RXRG
Satellite Cells	CNN3
Satellite Cells	DAG1
Satellite Cells	DES
Satellite Cells	TPD52L1
Satellite Cells	ZFP36
Satellite Cells	DUSP1
Satellite Cells	HMGN2
Satellite Cells	NACA
Satellite Cells	CIRBP
Satellite Cells	PDLIM3
Satellite Cells	GNB2L1
Satellite Cells	MYC
Satellite Cells	HSP90AB1
Satellite Cells	RSL1D1
Satellite Cells	CYR61
Satellite Cells	EIF3L
Satellite Cells	CLU
Pericytes	TIMP3
Pericytes	COL3A1
Pericytes	IGFBP7
Pericytes	MALAT1
Pericytes	NDRG2
Pericytes	RGS5
Pericytes	NDUFA4L2
Pericytes	HIGD1B
Pericytes	ABCC9
Pericytes	NOTCH3
Pericytes	COX4I2
Pericytes	ASPN
Pericytes	KCNJ8
Pericytes	PDGFRB
Pericytes	MFGE8
Pericytes	STEAP4
Pericytes	CPE
Pericytes	MYO1B
Pericytes	TNFRSF21
Pericytes	CPM
Pericytes	EPS8
Pericytes	TESC
Pericytes	MYL9
Pericytes	ACTA2
Pericytes	FAM162B
Pericytes	NR2F2
Pericytes	SPARC
Pericytes	ITM2C
Pericytes	CYGB
Pericytes	PPP1R14A
Pericytes	CALD1
Pericytes	GJA4
Pericytes	EGFLAM
Pericytes	CALM2
Pericytes	C20orf27
Pericytes	ARHGDIB
Pericytes	2019-09-07
Pericytes	2019-09-04
Pericytes	ASAH1
Pericytes	THBS4
Pericytes	MCAM
Pericytes	FRMD3
Pericytes	ITGB1
Pericytes	ADIRF
Pericytes	MT2A
Pericytes	FAM213A
Pericytes	ISYNA1
Pericytes	TAGLN
Pericytes	TPM2
Pericytes	SELENBP1
FBN1+ FAP Cells	DCN
FBN1+ FAP Cells	CFD
FBN1+ FAP Cells	C1S
FBN1+ FAP Cells	FBLN2
FBN1+ FAP Cells	COL1A2
FBN1+ FAP Cells	IGFBP6
FBN1+ FAP Cells	PLAC9
FBN1+ FAP Cells	MMP2
FBN1+ FAP Cells	CHRDL1
FBN1+ FAP Cells	MFAP5
FBN1+ FAP Cells	CCDC80
FBN1+ FAP Cells	NOVA1
FBN1+ FAP Cells	TNXB
FBN1+ FAP Cells	COL1A1
FBN1+ FAP Cells	MFAP4
FBN1+ FAP Cells	PI16
FBN1+ FAP Cells	MGST1
FBN1+ FAP Cells	VCAN
FBN1+ FAP Cells	GPNMB
FBN1+ FAP Cells	EFEMP1
FBN1+ FAP Cells	ACKR3
FBN1+ FAP Cells	FSTL1
FBN1+ FAP Cells	TIMP2
FBN1+ FAP Cells	IGFBP5
FBN1+ FAP Cells	FBN1
FBN1+ FAP Cells	PRG4
FBN1+ FAP Cells	PCOLCE2
FBN1+ FAP Cells	LINC01133
FBN1+ FAP Cells	DEFB1
FBN1+ FAP Cells	PLA2G2A
FBN1+ FAP Cells	CD55
FBN1+ FAP Cells	GFPT2
FBN1+ FAP Cells	CD248
FBN1+ FAP Cells	SEMA3C
FBN1+ FAP Cells	UAP1
FBN1+ FAP Cells	NTM
FBN1+ FAP Cells	ADAMTS5
FBN1+ FAP Cells	LOXL1
FBN1+ FAP Cells	SCARA5
FBN1+ FAP Cells	SPRR2B
FBN1+ FAP Cells	FNDC1
FBN1+ FAP Cells	CREB5
FBN1+ FAP Cells	ALDH1A3
FBN1+ FAP Cells	PTGIS
FBN1+ FAP Cells	PROCR
FBN1+ FAP Cells	FABP3
FBN1+ FAP Cells	TRIO
FBN1+ FAP Cells	TGFBR3
FBN1+ FAP Cells	COL14A1
FBN1+ FAP Cells	C17orf58
NK Cells	CCL4
NK Cells	NKG7
NK Cells	GNLY
NK Cells	GZMA
NK Cells	CCL3
NK Cells	CCL5
NK Cells	KLRB1
NK Cells	CTSW
NK Cells	FCER1G
NK Cells	HCST
NK Cells	KLRD1
NK Cells	GZMB
NK Cells	CST7
NK Cells	KLRF1
NK Cells	FCGR3A
NK Cells	GZMM
NK Cells	TYROBP
NK Cells	CORO1A
NK Cells	PTPRCAP
NK Cells	CD7
NK Cells	ITGB2
NK Cells	HOPX
NK Cells	PRF1
NK Cells	FGFBP2
NK Cells	IL2RB
NK Cells	GZMH
NK Cells	LCP1
NK Cells	CD247
NK Cells	PTPRC
NK Cells	PLAC8
NK Cells	DOK2
NK Cells	SAMD3
NK Cells	CD69
NK Cells	XCL2
NK Cells	PYHIN1
NK Cells	KLRC1
NK Cells	ALOX5AP
NK Cells	PLEK
NK Cells	CD53
NK Cells	MYOM2
NK Cells	CLIC3
NK Cells	LCK
NK Cells	IL2RG
NK Cells	C1orf162
NK Cells	RAC2
NK Cells	BIN2
NK Cells	UCP2
NK Cells	GPR65
NK Cells	C12orf75
NK Cells	TBC1D10C
PCV Endothelial Cells	AQP1
PCV Endothelial Cells	CD74
PCV Endothelial Cells	AC011526.1
PCV Endothelial Cells	HLA-DRB1
PCV Endothelial Cells	HLA-DRA
PCV Endothelial Cells	ELTD1
PCV Endothelial Cells	TM4SF18
PCV Endothelial Cells	HLA-DPA1
PCV Endothelial Cells	ECSCR
PCV Endothelial Cells	HLA-DMA
PCV Endothelial Cells	TMSB4X
PCV Endothelial Cells	HLA-DPB1
PCV Endothelial Cells	GIMAP4
PCV Endothelial Cells	FKBP1A
PCV Endothelial Cells	CLU
PCV Endothelial Cells	EEF1A1
PCV Endothelial Cells	DARC
PCV Endothelial Cells	CCL14
PCV Endothelial Cells	PLVAP
PCV Endothelial Cells	PLAT
PCV Endothelial Cells	HLA-DQA1
PCV Endothelial Cells	RAMP3
PCV Endothelial Cells	PERP
PCV Endothelial Cells	NOSTRIN
PCV Endothelial Cells	HLA-DQB1
PCV Endothelial Cells	JAM2
PCV Endothelial Cells	NUAK1
PCV Endothelial Cells	DUSP23
PCV Endothelial Cells	PRCP
PCV Endothelial Cells	CRHBP
PCV Endothelial Cells	PKP4
PCV Endothelial Cells	PIM3
PCV Endothelial Cells	SNHG7
PCV Endothelial Cells	TSPAN7
PCV Endothelial Cells	NPDC1
PCV Endothelial Cells	LIFR
PCV Endothelial Cells	FXYD5
PCV Endothelial Cells	NRN1
PCV Endothelial Cells	C10orf128
PCV Endothelial Cells	LMCD1
PCV Endothelial Cells	PLK2
PCV Endothelial Cells	LYST
PCV Endothelial Cells	TGFBR2
PCV Endothelial Cells	IL33
PCV Endothelial Cells	ETS2
PCV Endothelial Cells	TSHZ2
PCV Endothelial Cells	KCTD12
PCV Endothelial Cells	ERG
PCV Endothelial Cells	SLC2A3
PCV Endothelial Cells	LRRFIP1
T and B Cells	ETS1
T and B Cells	GMFG
T and B Cells	TSC22D3
T and B Cells	JUNB
T and B Cells	HNRNPA1
T and B Cells	LDHB
T and B Cells	EEF1A1
T and B Cells	NPM1
T and B Cells	EEF1B2
T and B Cells	TMEM66
T and B Cells	PABPC1
T and B Cells	UBA52
T and B Cells	ARHGDIB
T and B Cells	SH3BGRL3
T and B Cells	HCST
T and B Cells	CORO1A
T and B Cells	PTPRCAP
T and B Cells	PTPRC
T and B Cells	PLAC8
T and B Cells	CD69
T and B Cells	LCK
T and B Cells	IL2RG
T and B Cells	TBC1D10C
T and B Cells	LIMD2
T and B Cells	FYB
T and B Cells	LAPTM5
T and B Cells	CD48
T and B Cells	EVL
T and B Cells	CD37
T and B Cells	ABRACL
T and B Cells	CDC42SE1
T and B Cells	CD52
T and B Cells	C1orf56
T and B Cells	STK4
T and B Cells	BTG1
T and B Cells	PFDN5
T and B Cells	LTB
T and B Cells	CD3D
T and B Cells	IL7R
T and B Cells	CD3E
T and B Cells	SELL
T and B Cells	CD3G
T and B Cells	CD2
T and B Cells	CXCR4
T and B Cells	TRAF3IP3
T and B Cells	ISG20
T and B Cells	COTL1
T and B Cells	RNASET2
T and B Cells	NOSIP
T and B Cells	COX7C
Smooth Muscle Cells	COX4I2
Smooth Muscle Cells	MYL9
Smooth Muscle Cells	ACTA2
Smooth Muscle Cells	2019-09-04
Smooth Muscle Cells	MCAM
Smooth Muscle Cells	ISYNA1
Smooth Muscle Cells	TAGLN
Smooth Muscle Cells	TPM2
Smooth Muscle Cells	SNCG
Smooth Muscle Cells	CRIP1
Smooth Muscle Cells	NTRK2
Smooth Muscle Cells	RERGL
Smooth Muscle Cells	MYH11
Smooth Muscle Cells	PLN
Smooth Muscle Cells	CASQ2
Smooth Muscle Cells	ACTG2
Smooth Muscle Cells	PTN
Smooth Muscle Cells	PHLDA2
Smooth Muscle Cells	ENTPD3
Smooth Muscle Cells	LBH
Smooth Muscle Cells	RCAN2
Smooth Muscle Cells	MTHFD2
Smooth Muscle Cells	CNN1
Smooth Muscle Cells	SORBS2
Smooth Muscle Cells	MYLK
Smooth Muscle Cells	MAP3K7CL
Smooth Muscle Cells	CCDC3
Smooth Muscle Cells	FRZB
Smooth Muscle Cells	RP11-332H18.4
Smooth Muscle Cells	SLC38A11
Smooth Muscle Cells	ITGA8
Smooth Muscle Cells	FBXL13
Smooth Muscle Cells	KCNMB1
Smooth Muscle Cells	PPP1R12B
Smooth Muscle Cells	GUCY1A3
Smooth Muscle Cells	BGN
Smooth Muscle Cells	SLIT3
Smooth Muscle Cells	NET1
Smooth Muscle Cells	RGS16
Smooth Muscle Cells	SOD3
Smooth Muscle Cells	LMOD1
Smooth Muscle Cells	PTPLA
Smooth Muscle Cells	EDNRA
Smooth Muscle Cells	GPRC5C
Smooth Muscle Cells	PIP5K1B
Smooth Muscle Cells	KLHL23
Smooth Muscle Cells	CKB
Smooth Muscle Cells	TBX2
Smooth Muscle Cells	RBPMS2
Smooth Muscle Cells	PRSS23
Myeloid Cells	FCER1G
Myeloid Cells	TYROBP
Myeloid Cells	C1orf162
Myeloid Cells	CD48
Myeloid Cells	COTL1
Myeloid Cells	S100A8
Myeloid Cells	LYZ
Myeloid Cells	AIF1
Myeloid Cells	S100A9
Myeloid Cells	LST1
Myeloid Cells	FCN1
Myeloid Cells	CLEC7A
Myeloid Cells	SERPINA1
Myeloid Cells	IGSF6
Myeloid Cells	CSTA
Myeloid Cells	MS4A6A
Myeloid Cells	IL1B
Myeloid Cells	S100A12
Myeloid Cells	HCK
Myeloid Cells	SPI1
Myeloid Cells	RP11-290F20.3
Myeloid Cells	CFP
Myeloid Cells	IFI30
Myeloid Cells	MS4A7
Myeloid Cells	MPEG1
Myeloid Cells	LILRA5
Myeloid Cells	C5AR1
Myeloid Cells	RGS18
Myeloid Cells	FPR1
Myeloid Cells	CSF2RA
Myeloid Cells	BCL2A1
Myeloid Cells	FCGR1A
Myeloid Cells	CYBB
Myeloid Cells	AMICA1
Myeloid Cells	IL8
Myeloid Cells	RNASE6
Myeloid Cells	RGS2
Myeloid Cells	PILRA
Myeloid Cells	APOBEC3A
Myeloid Cells	CTSS
Myeloid Cells	FAM26F
Myeloid Cells	LY86
Myeloid Cells	STXBP2
Myeloid Cells	TNFSF13B
Myeloid Cells	CD68
Myeloid Cells	CD83
Myeloid Cells	MNDA
Myeloid Cells	PLAUR
Myeloid Cells	TBXAS1
Myeloid Cells	CD14
