# Supplementary material for: Single-cell transcriptional profiles in human skeletal muscle
Source: Sci Rep. 2020 Jan 14;10:229. doi: 10.1038/s41598-019-57110-6 (PMC6959232; doi:10.1038/s41598-019-57110-6)
Supplement: Supplementary file 6 — Supplementary Table S5. [file 41598_2019_57110_MOESM6_ESM.xlsx]

## Sheet: Sheet1
Table S5: Marker genes that overlap between muscle-resident and circulating immune cells. Top row shows name of cell population for circulating immune cells in IRIS, second row shows name of cell population for muscle immune cell in scRNA-seq dataset, and remaining rows show names of marker genes. Each column represents the overlap between circulating and muscle-resident immune cell marker genes …
Circulating Immune Cell (IRIS)	Neutrophil-Resting	Monocyte-Day0	NKcell-control	CD8Tcell-N0	Bcell-naïve
Muscle Immune Cell (scRNA-seq)	Myeloid Cells	Myeloid Cells	NK Cells	T and B Cells	T and B Cells
	G0S2	ANXA5	AKR1C3	CD3D	MS4A1
	NAMPT	AP1S2	CCL4	CD3E	TCL1A
		CPVL	CLIC3	CD3G
		CST3	FGFBP2	IL7R
		FCN1	GNLY	ITM2A
		LGALS3	GZMB	NOSIP
		MS4A6A	IL2RB	TRAT1
		MS4A7	KLRD1
		TMEM176B	KLRF1
		VCAN	PRF1
			SPON2
